# Supplementary material for: BioNetStat: A Tool for Biological Networks Differential Analysis
Source: Front Genet. 2019 Jun 21;10:594. doi: 10.3389/fgene.2019.00594 (PMC6598498; doi:10.3389/fgene.2019.00594)
Supplement: Supplementary file 1 [file Data_Sheet_1.csv]

Results of the PDFG statistical tests comparing all four glioma subtypes networks
Gene set name	N of Networks	Set size	Test statistic	Nominal p-value	Q-value
KEGG_GLYCOLYSIS_GLUCONEOGENESIS	4	62	0.0070534611	0.2247752248	0.3008673569
KEGG_CITRATE_CYCLE_TCA_CYCLE	4	30	0.0147919106	0.028971029	0.0972491051
KEGG_PENTOSE_PHOSPHATE_PATHWAY	4	27	0.00617133	0.1938061938	0.2706567539
KEGG_PENTOSE_AND_GLUCURONATE_INTERCONVERSIONS	4	27	0.0127214235	0.2327672328	0.3083627575
KEGG_FRUCTOSE_AND_MANNOSE_METABOLISM	4	34	0.0128218076	0.000999001	0.0289373548
KEGG_GALACTOSE_METABOLISM	4	26	0.0064009585	0.2557442557	0.3293250206
KEGG_ASCORBATE_AND_ALDARATE_METABOLISM	4	24	0.017721022	0.2217782218	0.2974735982
KEGG_FATTY_ACID_METABOLISM	4	40	0.0103186616	0.002997003	0.0348030348
KEGG_STEROID_BIOSYNTHESIS	4	16	0.0082936767	0.1088911089	0.1922748484
KEGG_PRIMARY_BILE_ACID_BIOSYNTHESIS	4	16	0.0036389917	0.7602397602	0.7833325747
KEGG_STEROID_HORMONE_BIOSYNTHESIS	4	53	0.0075021029	0.1828171828	0.2601008263
KEGG_OXIDATIVE_PHOSPHORYLATION	4	116	0.0093432653	0.4575424575	0.5084243343
KEGG_PURINE_METABOLISM	4	157	0.0073423011	0.0519480519	0.1302743949
KEGG_PYRIMIDINE_METABOLISM	4	97	0.0123227767	0.000999001	0.0289373548
KEGG_ALANINE_ASPARTATE_AND_GLUTAMATE_METABOLISM	4	32	0.0124947076	0.002997003	0.0348030348
KEGG_GLYCINE_SERINE_AND_THREONINE_METABOLISM	4	31	0.0053269717	0.2647352647	0.3368645175
KEGG_CYSTEINE_AND_METHIONINE_METABOLISM	4	34	0.0050397582	0.4225774226	0.4757225307
KEGG_VALINE_LEUCINE_AND_ISOLEUCINE_DEGRADATION	4	44	0.0110481458	0.0519480519	0.1302743949
KEGG_VALINE_LEUCINE_AND_ISOLEUCINE_BIOSYNTHESIS	4	11	0.0080465879	0.0769230769	0.1594113282
KEGG_LYSINE_DEGRADATION	4	44	0.0116839186	0.0799200799	0.163259878
KEGG_ARGININE_AND_PROLINE_METABOLISM	4	54	0.0074904742	0.028971029	0.0972491051
KEGG_HISTIDINE_METABOLISM	4	29	0.0066107097	0.1348651349	0.2138267636
KEGG_TYROSINE_METABOLISM	4	42	0.0063958642	0.040959041	0.1168057606
KEGG_PHENYLALANINE_METABOLISM	4	18	0.0037563897	0.1468531469	0.2269708709
KEGG_TRYPTOPHAN_METABOLISM	4	40	0.0088621569	0.035964036	0.1111694061
KEGG_BETA_ALANINE_METABOLISM	4	22	0.0140127807	0.000999001	0.0289373548
KEGG_TAURINE_AND_HYPOTAURINE_METABOLISM	4	10	0.010559021	0.033966034	0.1078379748
KEGG_SELENOAMINO_ACID_METABOLISM	4	26	0.0082684675	0.4575424575	0.5084243343
KEGG_GLUTATHIONE_METABOLISM	4	50	0.0050156352	0.3786213786	0.4396783397
KEGG_STARCH_AND_SUCROSE_METABOLISM	4	49	0.0064954485	0.1338661339	0.2132922702
KEGG_N_GLYCAN_BIOSYNTHESIS	4	46	0.0147106101	0.0809190809	0.1642593627
KEGG_OTHER_GLYCAN_DEGRADATION	4	16	0.006582662	0.3256743257	0.3915990726
KEGG_O_GLYCAN_BIOSYNTHESIS	4	30	0.0105708102	0.020979021	0.0837212323
KEGG_AMINO_SUGAR_AND_NUCLEOTIDE_SUGAR_METABOLISM	4	44	0.0109225433	0.1028971029	0.1865462245
KEGG_GLYCOSAMINOGLYCAN_DEGRADATION	4	21	0.0043904549	0.5354645355	0.5766197044
KEGG_GLYCOSAMINOGLYCAN_BIOSYNTHESIS_CHONDROITIN_SULFATE	4	22	0.0137685962	0.001998002	0.0289373548
KEGG_GLYCOSAMINOGLYCAN_BIOSYNTHESIS_KERATAN_SULFATE	4	15	0.0094720443	0.0869130869	0.1702598314
KEGG_GLYCOSAMINOGLYCAN_BIOSYNTHESIS_HEPARAN_SULFATE	4	26	0.0066080863	0.3536463536	0.4155425249
KEGG_GLYCEROLIPID_METABOLISM	4	49	0.0093982266	0.001998002	0.0289373548
KEGG_INOSITOL_PHOSPHATE_METABOLISM	4	54	0.0121430253	0.042957043	0.1190787707
KEGG_GLYCOSYLPHOSPHATIDYLINOSITOL_GPI_ANCHOR_BIOSYNTHESIS	4	25	0.0147453326	0.1038961039	0.1875659355
KEGG_GLYCEROPHOSPHOLIPID_METABOLISM	4	75	0.0075892771	0.007992008	0.0531015376
KEGG_ETHER_LIPID_METABOLISM	4	31	0.0078587647	0.0609390609	0.1402686599
KEGG_ARACHIDONIC_ACID_METABOLISM	4	56	0.0044948616	0.2687312687	0.3399358247
KEGG_LINOLEIC_ACID_METABOLISM	4	27	0.0230578119	0.1108891109	0.1934182191
KEGG_ALPHA_LINOLENIC_ACID_METABOLISM	4	17	0.0151610011	0.006993007	0.0489890544
KEGG_SPHINGOLIPID_METABOLISM	4	39	0.0091307515	0.1488511489	0.2281440319
KEGG_GLYCOSPHINGOLIPID_BIOSYNTHESIS_LACTO_AND_NEOLACTO_SERIES	4	26	0.007875776	0.044955045	0.1212281442
KEGG_GLYCOSPHINGOLIPID_BIOSYNTHESIS_GLOBO_SERIES	4	14	0.0034540314	0.3266733267	0.3917041098
KEGG_GLYCOSPHINGOLIPID_BIOSYNTHESIS_GANGLIO_SERIES	4	15	0.0091609906	0.042957043	0.1190787707
KEGG_PYRUVATE_METABOLISM	4	40	0.0122115607	0.001998002	0.0289373548
KEGG_GLYOXYLATE_AND_DICARBOXYLATE_METABOLISM	4	16	0.0139773838	0.024975025	0.0914568386
KEGG_PROPANOATE_METABOLISM	4	32	0.0128871874	0.002997003	0.0348030348
KEGG_BUTANOATE_METABOLISM	4	34	0.0115789516	0.005994006	0.0471114252
KEGG_ONE_CARBON_POOL_BY_FOLATE	4	17	0.0076049019	0.0959040959	0.180204635
KEGG_RIBOFLAVIN_METABOLISM	4	16	0.0055345786	0.2647352647	0.3368645175
KEGG_NICOTINATE_AND_NICOTINAMIDE_METABOLISM	4	24	0.0079780311	0.005994006	0.0471114252
KEGG_PANTOTHENATE_AND_COA_BIOSYNTHESIS	4	16	0.0105023959	0.036963037	0.1123711194
KEGG_FOLATE_BIOSYNTHESIS	4	11	0.0055143986	0.4075924076	0.4645328147
KEGG_RETINOL_METABOLISM	4	63	0.0057250991	0.2377622378	0.3136904038
KEGG_PORPHYRIN_AND_CHLOROPHYLL_METABOLISM	4	40	0.0097044751	0.1738261738	0.2520381755
KEGG_TERPENOID_BACKBONE_BIOSYNTHESIS	4	15	0.0199890915	0.018981019	0.0802181425
KEGG_LIMONENE_AND_PINENE_DEGRADATION	4	10	0.0322295616	0.001998002	0.0289373548
KEGG_NITROGEN_METABOLISM	4	23	0.0091383856	0.000999001	0.0289373548
KEGG_SULFUR_METABOLISM	4	12	0.0020413014	0.4055944056	0.4630745694
KEGG_AMINOACYL_TRNA_BIOSYNTHESIS	4	41	0.019263141	0.0569430569	0.136430484
KEGG_METABOLISM_OF_XENOBIOTICS_BY_CYTOCHROME_P450	4	69	0.0070394104	0.0769230769	0.1594113282
KEGG_DRUG_METABOLISM_CYTOCHROME_P450	4	71	0.007738696	0.014985015	0.0731654709
KEGG_DRUG_METABOLISM_OTHER_ENZYMES	4	49	0.0098121447	0.001998002	0.0289373548
KEGG_BIOSYNTHESIS_OF_UNSATURATED_FATTY_ACIDS	4	22	0.0129542474	0.043956044	0.1208088287
KEGG_ABC_TRANSPORTERS	4	44	0.0072978017	0.1148851149	0.1977128346
KEGG_RIBOSOME	4	87	0.0135483478	0.3016983017	0.3689650008
KEGG_RNA_DEGRADATION	4	57	0.0164429154	0.1878121878	0.2648686106
KEGG_RNA_POLYMERASE	4	29	0.0136425294	0.2437562438	0.3189865972
KEGG_BASAL_TRANSCRIPTION_FACTORS	4	35	0.0147591317	0.017982018	0.0785722752
KEGG_DNA_REPLICATION	4	36	0.0102267444	0.7932067932	0.8095356741
KEGG_SPLICEOSOME	4	114	0.0164183121	0.2437562438	0.3189865972
KEGG_PROTEASOME	4	44	0.0190297408	0.0809190809	0.1642593627
KEGG_PROTEIN_EXPORT	4	23	0.0156364581	0.1488511489	0.2281440319
KEGG_PPAR_SIGNALING_PATHWAY	4	69	0.0068187479	0.044955045	0.1212281442
KEGG_BASE_EXCISION_REPAIR	4	33	0.011380998	0.1938061938	0.2706567539
KEGG_NUCLEOTIDE_EXCISION_REPAIR	4	44	0.0152932904	0.0599400599	0.1394634247
KEGG_MISMATCH_REPAIR	4	23	0.0137042828	0.3356643357	0.3995118455
KEGG_HOMOLOGOUS_RECOMBINATION	4	26	0.0118085308	0.4155844156	0.4703145844
KEGG_NON_HOMOLOGOUS_END_JOINING	4	13	0.0141244953	0.1048951049	0.1885771133
KEGG_MAPK_SIGNALING_PATHWAY	4	262	0.007141616	0.021978022	0.0855881279
KEGG_ERBB_SIGNALING_PATHWAY	4	87	0.0099511394	0.1048951049	0.1885771133
KEGG_CALCIUM_SIGNALING_PATHWAY	4	177	0.0071054329	0.040959041	0.1168057606
KEGG_CYTOKINE_CYTOKINE_RECEPTOR_INTERACTION	4	264	0.0042320206	0.1548451548	0.233992268
KEGG_CHEMOKINE_SIGNALING_PATHWAY	4	188	0.0080904779	0.000999001	0.0289373548
KEGG_PHOSPHATIDYLINOSITOL_SIGNALING_SYSTEM	4	76	0.0150476342	0.004995005	0.0429237429
KEGG_NEUROACTIVE_LIGAND_RECEPTOR_INTERACTION	4	269	0.0045307726	0.4695304695	0.5181718966
KEGG_CELL_CYCLE	4	118	0.0098732404	0.047952048	0.1243665791
KEGG_OOCYTE_MEIOSIS	4	112	0.010019599	0.045954046	0.121882233
KEGG_P53_SIGNALING_PATHWAY	4	67	0.0113933171	0.006993007	0.0489890544
KEGG_UBIQUITIN_MEDIATED_PROTEOLYSIS	4	134	0.0126226331	0.1178821179	0.2007266182
KEGG_SNARE_INTERACTIONS_IN_VESICULAR_TRANSPORT	4	37	0.0113461639	0.3456543457	0.4083853818
KEGG_REGULATION_OF_AUTOPHAGY	4	34	0.0095230016	0.7972027972	0.8123275934
KEGG_LYSOSOME	4	121	0.009662308	0.0729270729	0.1543563169
KEGG_ENDOCYTOSIS	4	174	0.0102377301	0.025974026	0.093001443
KEGG_PEROXISOME	4	77	0.0080536556	0.3896103896	0.4483998145
KEGG_MTOR_SIGNALING_PATHWAY	4	52	0.0090427727	0.044955045	0.1212281442
KEGG_APOPTOSIS	4	86	0.0094525779	0.0739260739	0.1557037734
KEGG_CARDIAC_MUSCLE_CONTRACTION	4	73	0.0080591749	0.1208791209	0.203411471
KEGG_VASCULAR_SMOOTH_MUSCLE_CONTRACTION	4	113	0.0060686301	0.1398601399	0.2203488259
KEGG_WNT_SIGNALING_PATHWAY	4	150	0.0087612116	0.044955045	0.1212281442
KEGG_DORSO_VENTRAL_AXIS_FORMATION	4	24	0.0119673017	0.005994006	0.0471114252
KEGG_NOTCH_SIGNALING_PATHWAY	4	47	0.0118639959	0.033966034	0.1078379748
KEGG_HEDGEHOG_SIGNALING_PATHWAY	4	56	0.006561922	0.1078921079	0.1915605056
KEGG_TGF_BETA_SIGNALING_PATHWAY	4	85	0.0074335067	0.026973027	0.0937149104
KEGG_AXON_GUIDANCE	4	129	0.0075216099	0.3416583417	0.4051495882
KEGG_VEGF_SIGNALING_PATHWAY	4	74	0.0097887897	0.007992008	0.0531015376
KEGG_FOCAL_ADHESION	4	198	0.00721783	0.021978022	0.0855881279
KEGG_ECM_RECEPTOR_INTERACTION	4	83	0.0061408702	0.4505494505	0.5015183435
KEGG_CELL_ADHESION_MOLECULES_CAMS	4	111	0.0066056782	0.2577422577	0.3309061456
KEGG_ADHERENS_JUNCTION	4	73	0.0122699339	0.008991009	0.0568108362
KEGG_TIGHT_JUNCTION	4	131	0.007250931	0.0599400599	0.1394634247
KEGG_GAP_JUNCTION	4	87	0.0094679801	0.033966034	0.1078379748
KEGG_COMPLEMENT_AND_COAGULATION_CASCADES	4	68	0.0058957211	0.0629370629	0.1430791431
KEGG_ANTIGEN_PROCESSING_AND_PRESENTATION	4	63	0.00703952	0.5154845155	0.5585127959
KEGG_RENIN_ANGIOTENSIN_SYSTEM	4	17	0.0049281597	0.2127872128	0.288415055
KEGG_TOLL_LIKE_RECEPTOR_SIGNALING_PATHWAY	4	102	0.0116311752	0.000999001	0.0289373548
KEGG_NOD_LIKE_RECEPTOR_SIGNALING_PATHWAY	4	62	0.0116142536	0.021978022	0.0855881279
KEGG_RIG_I_LIKE_RECEPTOR_SIGNALING_PATHWAY	4	71	0.0082713798	0.1458541459	0.2259687428
KEGG_CYTOSOLIC_DNA_SENSING_PATHWAY	4	55	0.0063905976	0.7312687313	0.7571127668
KEGG_JAK_STAT_SIGNALING_PATHWAY	4	155	0.0057460473	0.2727272727	0.3423032664
KEGG_HEMATOPOIETIC_CELL_LINEAGE	4	81	0.0056556139	0.4115884116	0.4674338877
KEGG_NATURAL_KILLER_CELL_MEDIATED_CYTOTOXICITY	4	126	0.0069677674	0.1798201798	0.2575424575
KEGG_T_CELL_RECEPTOR_SIGNALING_PATHWAY	4	107	0.008454981	0.2337662338	0.3090509491
KEGG_B_CELL_RECEPTOR_SIGNALING_PATHWAY	4	75	0.0110361658	0.0649350649	0.145567476
KEGG_FC_EPSILON_RI_SIGNALING_PATHWAY	4	77	0.0061083084	0.3916083916	0.4498959151
KEGG_FC_GAMMA_R_MEDIATED_PHAGOCYTOSIS	4	95	0.0108234944	0.1198801199	0.2022584745
KEGG_LEUKOCYTE_TRANSENDOTHELIAL_MIGRATION	4	113	0.008570329	0.045954046	0.121882233
KEGG_INTESTINAL_IMMUNE_NETWORK_FOR_IGA_PRODUCTION	4	33	0.0039491654	0.6153846154	0.6491250157
KEGG_CIRCADIAN_RHYTHM_MAMMAL	4	13	0.0197175504	0.000999001	0.0289373548
KEGG_LONG_TERM_POTENTIATION	4	70	0.0123044742	0.005994006	0.0471114252
KEGG_NEUROTROPHIN_SIGNALING_PATHWAY	4	126	0.0104283985	0.0789210789	0.1627668332
KEGG_LONG_TERM_DEPRESSION	4	67	0.0090634212	0.044955045	0.1212281442
KEGG_OLFACTORY_TRANSDUCTION	4	378	0.0264123336	0.3516483516	0.4143279024
KEGG_TASTE_TRANSDUCTION	4	51	0.0112513113	0.001998002	0.0289373548
KEGG_REGULATION_OF_ACTIN_CYTOSKELETON	4	208	0.006437587	0.2477522478	0.3219280719
KEGG_INSULIN_SIGNALING_PATHWAY	4	137	0.009535035	0.013986014	0.0701477511
KEGG_GNRH_SIGNALING_PATHWAY	4	99	0.0082074447	0.007992008	0.0531015376
KEGG_PROGESTERONE_MEDIATED_OOCYTE_MATURATION	4	85	0.0109190375	0.0529470529	0.1312475986
KEGG_MELANOGENESIS	4	101	0.0072668217	0.0589410589	0.1388940128
KEGG_ADIPOCYTOKINE_SIGNALING_PATHWAY	4	67	0.010397116	0.005994006	0.0471114252
KEGG_TYPE_II_DIABETES_MELLITUS	4	47	0.0119047418	0.000999001	0.0289373548
KEGG_TYPE_I_DIABETES_MELLITUS	4	23	0.008851131	0.2337662338	0.3090509491
KEGG_MATURITY_ONSET_DIABETES_OF_THE_YOUNG	4	23	0.0020078858	0.7242757243	0.7504754088
KEGG_ALDOSTERONE_REGULATED_SODIUM_REABSORPTION	4	42	0.0094088105	0.001998002	0.0289373548
KEGG_VASOPRESSIN_REGULATED_WATER_REABSORPTION	4	44	0.0084931528	0.0999000999	0.1852823436
KEGG_PROXIMAL_TUBULE_BICARBONATE_RECLAMATION	4	22	0.011040503	0.003996004	0.0393194592
KEGG_ALZHEIMERS_DISEASE	4	157	0.009385767	0.1238761239	0.2065670423
KEGG_PARKINSONS_DISEASE	4	113	0.009398294	0.3326673327	0.397044622
KEGG_AMYOTROPHIC_LATERAL_SCLEROSIS_ALS	4	52	0.0115382919	0.005994006	0.0471114252
KEGG_HUNTINGTONS_DISEASE	4	172	0.0091776226	0.0659340659	0.1462805697
KEGG_PRION_DISEASES	4	35	0.0080429978	0.1568431568	0.2359052849
KEGG_VIBRIO_CHOLERAE_INFECTION	4	54	0.0112172176	0.007992008	0.0531015376
KEGG_EPITHELIAL_CELL_SIGNALING_IN_HELICOBACTER_PYLORI_INFECTION	4	67	0.0098316398	0.0859140859	0.1702598314
KEGG_PATHOGENIC_ESCHERICHIA_COLI_INFECTION	4	52	0.00910206	0.1278721279	0.2094373225
KEGG_LEISHMANIA_INFECTION	4	58	0.0095204639	0.0909090909	0.1751596684
KEGG_PATHWAYS_IN_CANCER	4	323	0.0056781921	0.0729270729	0.1543563169
KEGG_COLORECTAL_CANCER	4	62	0.0117530019	0.1738261738	0.2520381755
KEGG_RENAL_CELL_CARCINOMA	4	70	0.0090424651	0.1958041958	0.2719737159
KEGG_PANCREATIC_CANCER	4	70	0.0123748125	0.000999001	0.0289373548
KEGG_ENDOMETRIAL_CANCER	4	52	0.014898508	0.006993007	0.0489890544
KEGG_GLIOMA	4	65	0.0098035707	0.031968032	0.1045857696
KEGG_PROSTATE_CANCER	4	87	0.0081463688	0.1518481518	0.2313620186
KEGG_THYROID_CANCER	4	29	0.0100388771	0.018981019	0.0802181425
KEGG_BASAL_CELL_CARCINOMA	4	55	0.0079614424	0.0659340659	0.1462805697
KEGG_MELANOMA	4	70	0.0072780247	0.017982018	0.0785722752
KEGG_BLADDER_CANCER	4	42	0.0060232529	0.03996004	0.1152315246
KEGG_CHRONIC_MYELOID_LEUKEMIA	4	73	0.009695376	0.1538461538	0.2333031674
KEGG_ACUTE_MYELOID_LEUKEMIA	4	57	0.0122421297	0.1198801199	0.2022584745
KEGG_SMALL_CELL_LUNG_CANCER	4	84	0.0092371918	0.016983017	0.0765423388
KEGG_NON_SMALL_CELL_LUNG_CANCER	4	54	0.0110799306	0.036963037	0.1123711194
KEGG_ASTHMA	4	16	0.0038697819	0.5784215784	0.616186293
KEGG_AUTOIMMUNE_THYROID_DISEASE	4	32	0.012707583	0.4585414585	0.5090955556
KEGG_SYSTEMIC_LUPUS_ERYTHEMATOSUS	4	115	0.0086956488	0.002997003	0.0348030348
KEGG_ALLOGRAFT_REJECTION	4	17	0.0104806012	0.0709290709	0.151370153
KEGG_GRAFT_VERSUS_HOST_DISEASE	4	19	0.0115888496	0.1048951049	0.1885771133
KEGG_PRIMARY_IMMUNODEFICIENCY	4	35	0.0057057994	0.4175824176	0.4721611722
KEGG_HYPERTROPHIC_CARDIOMYOPATHY_HCM	4	83	0.0087181442	0.011988012	0.0668941448
KEGG_ARRHYTHMOGENIC_RIGHT_VENTRICULAR_CARDIOMYOPATHY_ARVC	4	74	0.0086368801	0.0869130869	0.1702598314
KEGG_DILATED_CARDIOMYOPATHY	4	90	0.0070028953	0.0959040959	0.180204635
KEGG_VIRAL_MYOCARDITIS	4	50	0.0105147822	0.012987013	0.0686076219
BIOCARTA_RELA_PATHWAY	4	16	0.0089929518	0.1428571429	0.222394755
BIOCARTA_NO1_PATHWAY	4	30	0.0164780767	0.000999001	0.0289373548
BIOCARTA_CSK_PATHWAY	4	20	0.0084484509	0.025974026	0.093001443
BIOCARTA_SRCRPTP_PATHWAY	4	11	0.0141064323	0.003996004	0.0393194592
BIOCARTA_AMI_PATHWAY	4	20	0.0055660583	0.1768231768	0.2540970735
BIOCARTA_GRANULOCYTES_PATHWAY	4	13	0.0026051678	0.5594405594	0.5984389055
BIOCARTA_LYM_PATHWAY	4	10	0.0045489311	0.4725274725	0.520587959
BIOCARTA_ARAP_PATHWAY	4	17	0.0130863886	0.005994006	0.0471114252
BIOCARTA_AGR_PATHWAY	4	36	0.0096920967	0.1008991009	0.1857984872
BIOCARTA_AKAP95_PATHWAY	4	12	0.0062651338	0.2107892108	0.2860076765
BIOCARTA_AKT_PATHWAY	4	22	0.0108957408	0.0559440559	0.1358039324
BIOCARTA_ALK_PATHWAY	4	36	0.0086747113	0.037962038	0.1127490021
BIOCARTA_AT1R_PATHWAY	4	32	0.0164944029	0.005994006	0.0471114252
BIOCARTA_ACE2_PATHWAY	4	13	0.006125101	0.1658341658	0.2451378896
BIOCARTA_ASBCELL_PATHWAY	4	10	0.0070677123	0.2547452547	0.3283666334
BIOCARTA_DNAFRAGMENT_PATHWAY	4	10	0.0071571175	0.0759240759	0.1586161003
BIOCARTA_CHEMICAL_PATHWAY	4	22	0.0102754236	0.0689310689	0.1503420437
BIOCARTA_SPPA_PATHWAY	4	22	0.013733096	0.001998002	0.0289373548
BIOCARTA_ATM_PATHWAY	4	20	0.0117704627	0.048951049	0.1259439164
BIOCARTA_AGPCR_PATHWAY	4	13	0.0174676339	0.002997003	0.0348030348
BIOCARTA_BCELLSURVIVAL_PATHWAY	4	16	0.008469983	0.045954046	0.121882233
BIOCARTA_BCR_PATHWAY	4	34	0.0114031781	0.2367632368	0.3126924305
BIOCARTA_BIOPEPTIDES_PATHWAY	4	42	0.0132484929	0.004995005	0.0429237429
BIOCARTA_RANKL_PATHWAY	4	14	0.0035585931	0.8281718282	0.8418876077
BIOCARTA_CACAM_PATHWAY	4	13	0.0059383982	0.8641358641	0.8749969591
BIOCARTA_CDMAC_PATHWAY	4	16	0.0134259848	0.017982018	0.0785722752
BIOCARTA_CARM_ER_PATHWAY	4	35	0.014703801	0.002997003	0.0348030348
BIOCARTA_CASPASE_PATHWAY	4	23	0.0109836224	0.3516483516	0.4143279024
BIOCARTA_CBL_PATHWAY	4	13	0.0117562473	0.000999001	0.0289373548
BIOCARTA_CCR3_PATHWAY	4	23	0.0093284048	0.0709290709	0.151370153
BIOCARTA_CD40_PATHWAY	4	14	0.0124075951	0.1538461538	0.2333031674
BIOCARTA_MCM_PATHWAY	4	12	0.0100054081	0.2157842158	0.2912522033
BIOCARTA_G1_PATHWAY	4	28	0.0122902571	0.001998002	0.0289373548
BIOCARTA_G2_PATHWAY	4	24	0.0092687021	0.0659340659	0.1462805697
BIOCARTA_CELL2CELL_PATHWAY	4	13	0.0105349735	0.020979021	0.0837212323
BIOCARTA_LAIR_PATHWAY	4	17	0.005250196	0.4665334665	0.5161902475
BIOCARTA_CERAMIDE_PATHWAY	4	22	0.0133766492	0.0539460539	0.1327031747
BIOCARTA_TID_PATHWAY	4	19	0.00281739	0.7432567433	0.7682902502
BIOCARTA_CLASSIC_PATHWAY	4	13	0.0063379695	0.0859140859	0.1702598314
BIOCARTA_COMP_PATHWAY	4	18	0.0041935249	0.3026973027	0.3691360673
BIOCARTA_VDR_PATHWAY	4	12	0.0164353255	0.013986014	0.0701477511
BIOCARTA_HDAC_PATHWAY	4	28	0.0157391476	0.001998002	0.0289373548
BIOCARTA_GCR_PATHWAY	4	19	0.0115963271	0.004995005	0.0429237429
BIOCARTA_CTCF_PATHWAY	4	23	0.0062712073	0.3416583417	0.4051495882
BIOCARTA_CTL_PATHWAY	4	12	0.0186185308	0.2707292707	0.341124174
BIOCARTA_CXCR4_PATHWAY	4	24	0.0145801204	0.004995005	0.0429237429
BIOCARTA_CELLCYCLE_PATHWAY	4	23	0.0078276308	0.1288711289	0.2097410166
BIOCARTA_CFTR_PATHWAY	4	12	0.0251795753	0.001998002	0.0289373548
BIOCARTA_CYTOKINE_PATHWAY	4	21	0.0049834925	0.7622377622	0.7847639581
BIOCARTA_INFLAM_PATHWAY	4	27	0.0050633382	0.5164835165	0.5585127959
BIOCARTA_D4GDI_PATHWAY	4	13	0.0044900165	0.3586413586	0.4210279702
BIOCARTA_DC_PATHWAY	4	22	0.0021550508	0.8341658342	0.8453142769
BIOCARTA_P35ALZHEIMERS_PATHWAY	4	11	0.0044674756	0.3636363636	0.4257286764
BIOCARTA_MTA3_PATHWAY	4	19	0.0054769035	0.041958042	0.118087153
BIOCARTA_SKP2E2F_PATHWAY	4	10	0.0032125112	0.5164835165	0.5585127959
BIOCARTA_CALCINEURIN_PATHWAY	4	18	0.0141076487	0.1018981019	0.1860434183
BIOCARTA_EGF_PATHWAY	4	31	0.0149667246	0.038961039	0.113879318
BIOCARTA_ETC_PATHWAY	4	11	0.0261019091	0.023976024	0.0895799852
BIOCARTA_NDKDYNAMIN_PATHWAY	4	18	0.0107954126	0.0759240759	0.1586161003
BIOCARTA_EPHA4_PATHWAY	4	10	0.0028779982	0.3896103896	0.4483998145
BIOCARTA_EPO_PATHWAY	4	19	0.0056335409	0.1858141858	0.2634922833
BIOCARTA_ECM_PATHWAY	4	24	0.0109277902	0.0689310689	0.1503420437
BIOCARTA_ERK_PATHWAY	4	28	0.009506469	0.0569430569	0.136430484
BIOCARTA_ERYTH_PATHWAY	4	15	0.0019894592	0.8991008991	0.9068396392
BIOCARTA_EPONFKB_PATHWAY	4	11	0.0035305582	0.3656343656	0.4269046171
BIOCARTA_EIF_PATHWAY	4	16	0.0175720235	0.1798201798	0.2575424575
BIOCARTA_EXTRINSIC_PATHWAY	4	13	0.0107121258	0.0699300699	0.1507355521
BIOCARTA_FAS_PATHWAY	4	30	0.0154778766	0.010989011	0.0635194402
BIOCARTA_FCER1_PATHWAY	4	38	0.0139539057	0.1628371628	0.2415386685
BIOCARTA_FIBRINOLYSIS_PATHWAY	4	12	0.0167781719	0.0919080919	0.1757708167
BIOCARTA_FMLP_PATHWAY	4	36	0.0092942899	0.2537462537	0.3274063274
BIOCARTA_FREE_PATHWAY	4	10	0.004282816	0.6383616384	0.6711648873
BIOCARTA_GABA_PATHWAY	4	10	0.019640327	0.4245754246	0.4771383804
BIOCARTA_GATA3_PATHWAY	4	16	0.0044248109	0.1978021978	0.2735697779
BIOCARTA_GLYCOLYSIS_PATHWAY	4	10	0.0164221955	0.0959040959	0.180204635
BIOCARTA_SET_PATHWAY	4	11	0.0047209555	0.3176823177	0.384500007
BIOCARTA_GH_PATHWAY	4	28	0.0110185407	0.00999001	0.0601734714
BIOCARTA_AHSP_PATHWAY	4	13	0.0063517953	0.0869130869	0.1702598314
BIOCARTA_HIVNEF_PATHWAY	4	57	0.0134322575	0.036963037	0.1123711194
BIOCARTA_SALMONELLA_PATHWAY	4	13	0.0133489361	0.1028971029	0.1865462245
BIOCARTA_MPR_PATHWAY	4	34	0.0094203768	0.1108891109	0.1934182191
BIOCARTA_HCMV_PATHWAY	4	17	0.0142068108	0.1298701299	0.2100409001
BIOCARTA_P53HYPOXIA_PATHWAY	4	22	0.0033086628	0.8941058941	0.9025078289
BIOCARTA_HIF_PATHWAY	4	15	0.0044982054	0.4735264735	0.521243061
BIOCARTA_IGF1_PATHWAY	4	21	0.0124725385	0.024975025	0.0914568386
BIOCARTA_IL17_PATHWAY	4	15	0.0049238706	0.4385614386	0.4894421596
BIOCARTA_IL2_PATHWAY	4	22	0.0084203417	0.0709290709	0.151370153
BIOCARTA_IL3_PATHWAY	4	15	0.0072698491	0.1678321678	0.2466769263
BIOCARTA_IL4_PATHWAY	4	11	0.005720778	0.2827172827	0.3520991086
BIOCARTA_IL6_PATHWAY	4	22	0.0127022503	0.0679320679	0.149939102
BIOCARTA_IL10_PATHWAY	4	17	0.0043559962	0.5684315684	0.6070491232
BIOCARTA_IL12_PATHWAY	4	21	0.0049647861	0.2637362637	0.3368645175
BIOCARTA_IL2RB_PATHWAY	4	38	0.0128590445	0.004995005	0.0429237429
BIOCARTA_IL22BP_PATHWAY	4	16	0.0023958719	0.8751248751	0.8854285432
BIOCARTA_IL7_PATHWAY	4	17	0.0125138357	0.1138861139	0.1973107538
BIOCARTA_GSK3_PATHWAY	4	27	0.0108874059	0.026973027	0.0937149104
BIOCARTA_DEATH_PATHWAY	4	32	0.0101044959	0.046953047	0.1230131657
BIOCARTA_RACCYCD_PATHWAY	4	26	0.0080997993	0.2037962038	0.2800568302
BIOCARTA_GLEEVEC_PATHWAY	4	23	0.0118956712	0.045954046	0.121882233
BIOCARTA_INSULIN_PATHWAY	4	22	0.0116288915	0.004995005	0.0429237429
BIOCARTA_INTEGRIN_PATHWAY	4	38	0.013171663	0.033966034	0.1078379748
BIOCARTA_INTRINSIC_PATHWAY	4	23	0.0061325575	0.035964036	0.1111694061
BIOCARTA_KERATINOCYTE_PATHWAY	4	45	0.0107567964	0.1348651349	0.2138267636
BIOCARTA_LECTIN_PATHWAY	4	11	0.0132015121	0.010989011	0.0635194402
BIOCARTA_PYK2_PATHWAY	4	28	0.0168469116	0.0629370629	0.1430791431
BIOCARTA_EGFR_SMRTE_PATHWAY	4	11	0.0148184385	0.018981019	0.0802181425
BIOCARTA_MAPK_PATHWAY	4	85	0.0136551581	0.0699300699	0.1507355521
BIOCARTA_MCALPAIN_PATHWAY	4	25	0.0062777598	0.3056943057	0.3713854477
BIOCARTA_PPARA_PATHWAY	4	57	0.0077648892	0.012987013	0.0686076219
BIOCARTA_ETS_PATHWAY	4	18	0.0109526292	0.01998002	0.0822819353
BIOCARTA_MONOCYTE_PATHWAY	4	10	0.0038179155	0.4655344655	0.5155274279
BIOCARTA_MTOR_PATHWAY	4	23	0.0124797745	0.1038961039	0.1875659355
BIOCARTA_IGF1R_PATHWAY	4	23	0.019706449	0.001998002	0.0289373548
BIOCARTA_PITX2_PATHWAY	4	15	0.0094980532	0.025974026	0.093001443
BIOCARTA_NGF_PATHWAY	4	18	0.0069010564	0.1538461538	0.2333031674
BIOCARTA_VIP_PATHWAY	4	26	0.0097917068	0.2807192807	0.3506270861
BIOCARTA_NFAT_PATHWAY	4	52	0.0102257243	0.003996004	0.0393194592
BIOCARTA_NTHI_PATHWAY	4	23	0.0123378927	0.047952048	0.1243665791
BIOCARTA_NFKB_PATHWAY	4	22	0.0101535968	0.2327672328	0.3083627575
BIOCARTA_NOS1_PATHWAY	4	21	0.0211791546	0.001998002	0.0289373548
BIOCARTA_NO2IL12_PATHWAY	4	17	0.0015710556	0.8311688312	0.8436036405
BIOCARTA_RARRXR_PATHWAY	4	15	0.027542173	0.003996004	0.0393194592
BIOCARTA_NUCLEARRS_PATHWAY	4	14	0.0127231245	0.033966034	0.1078379748
BIOCARTA_ARENRF2_PATHWAY	4	13	0.0149672437	0.002997003	0.0348030348
BIOCARTA_P38MAPK_PATHWAY	4	39	0.0112831787	0.0699300699	0.1507355521
BIOCARTA_P53_PATHWAY	4	16	0.0087722678	0.044955045	0.1212281442
BIOCARTA_PDGF_PATHWAY	4	32	0.0128885798	0.1098901099	0.1929814055
BIOCARTA_CCR5_PATHWAY	4	17	0.0120732335	0.000999001	0.0289373548
BIOCARTA_PTDINS_PATHWAY	4	23	0.0117253611	0.2637362637	0.3368645175
BIOCARTA_PLCE_PATHWAY	4	12	0.0052625917	0.1338661339	0.2132922702
BIOCARTA_EDG1_PATHWAY	4	27	0.0127579716	0.006993007	0.0489890544
BIOCARTA_CDK5_PATHWAY	4	11	0.0091290037	0.1138861139	0.1973107538
BIOCARTA_MYOSIN_PATHWAY	4	31	0.0116276219	0.001998002	0.0289373548
BIOCARTA_PLATELETAPP_PATHWAY	4	14	0.0066517392	0.0809190809	0.1642593627
BIOCARTA_PS1_PATHWAY	4	14	0.0194157776	0.003996004	0.0393194592
BIOCARTA_PROTEASOME_PATHWAY	4	28	0.0295731249	0.1028971029	0.1865462245
BIOCARTA_AKAPCENTROSOME_PATHWAY	4	15	0.0066488939	0.1408591409	0.2203488259
BIOCARTA_PTEN_PATHWAY	4	18	0.0204968785	0.000999001	0.0289373548
BIOCARTA_RAB_PATHWAY	4	12	0.0058988336	0.4315684316	0.4841529228
BIOCARTA_RAC1_PATHWAY	4	23	0.0070455616	0.1608391608	0.2405123878
BIOCARTA_RAS_PATHWAY	4	23	0.0122219635	0.1998001998	0.2754464787
BIOCARTA_NKCELLS_PATHWAY	4	19	0.0049760639	0.2107892108	0.2860076765
BIOCARTA_RB_PATHWAY	4	13	0.0060487107	0.2947052947	0.3635168659
BIOCARTA_CHREBP2_PATHWAY	4	42	0.0117597689	0.1038961039	0.1875659355
BIOCARTA_BAD_PATHWAY	4	26	0.0135023537	0.000999001	0.0289373548
BIOCARTA_CK1_PATHWAY	4	17	0.0099032601	0.0579420579	0.1375456956
BIOCARTA_EIF2_PATHWAY	4	11	0.0168160997	0.1828171828	0.2601008263
BIOCARTA_EIF4_PATHWAY	4	24	0.0173851173	0.037962038	0.1127490021
BIOCARTA_STEM_PATHWAY	4	15	0.009232353	0.3036963037	0.3700042868
BIOCARTA_P27_PATHWAY	4	13	0.0100072464	0.022977023	0.0873669104
BIOCARTA_PGC1A_PATHWAY	4	22	0.0146875907	0.3666333666	0.4276836286
BIOCARTA_PML_PATHWAY	4	17	0.0023464266	0.8301698302	0.843253673
BIOCARTA_DREAM_PATHWAY	4	14	0.0131178381	0.001998002	0.0289373548
BIOCARTA_LEPTIN_PATHWAY	4	11	0.0114552129	0.2257742258	0.3015782145
BIOCARTA_RHO_PATHWAY	4	32	0.0096369463	0.2387612388	0.3146863362
BIOCARTA_AKAP13_PATHWAY	4	12	0.0043977532	0.3526473526	0.4151255138
BIOCARTA_ATRBRCA_PATHWAY	4	21	0.0211343959	0.1168831169	0.1995527651
BIOCARTA_CARDIACEGF_PATHWAY	4	18	0.0021251191	0.5904095904	0.6274014526
BIOCARTA_HER2_PATHWAY	4	22	0.0104293276	0.034965035	0.1093930342
BIOCARTA_ERK5_PATHWAY	4	17	0.0127664249	0.002997003	0.0348030348
BIOCARTA_MAL_PATHWAY	4	19	0.0124188518	0.1288711289	0.2097410166
BIOCARTA_MEF2D_PATHWAY	4	18	0.012312162	0.014985015	0.0731654709
BIOCARTA_MITOCHONDRIA_PATHWAY	4	21	0.0119644605	0.01998002	0.0822819353
BIOCARTA_ACH_PATHWAY	4	16	0.0094767747	0.001998002	0.0289373548
BIOCARTA_PARKIN_PATHWAY	4	12	0.0100958612	0.016983017	0.0765423388
BIOCARTA_CDC42RAC_PATHWAY	4	16	0.0157554237	0.013986014	0.0701477511
BIOCARTA_RANMS_PATHWAY	4	10	0.0084740584	0.3596403596	0.4214331123
BIOCARTA_BARR_MAPK_PATHWAY	4	12	0.0195652364	0.008991009	0.0568108362
BIOCARTA_TOB1_PATHWAY	4	19	0.0052091769	0.6443556444	0.6758132023
BIOCARTA_BARRESTIN_SRC_PATHWAY	4	15	0.0184537243	0.001998002	0.0289373548
BIOCARTA_NKT_PATHWAY	4	29	0.0024786272	0.9460539461	0.9489988611
BIOCARTA_IL1R_PATHWAY	4	32	0.0071877037	0.5104895105	0.5543563429
BIOCARTA_MET_PATHWAY	4	37	0.0155501913	0.0509490509	0.1285192303
BIOCARTA_GPCR_PATHWAY	4	34	0.0127899467	0.0869130869	0.1702598314
BIOCARTA_IGF1MTOR_PATHWAY	4	20	0.0163259871	0.006993007	0.0489890544
BIOCARTA_SODD_PATHWAY	4	10	0.0021839476	0.5354645355	0.5766197044
BIOCARTA_SHH_PATHWAY	4	16	0.0114942398	0.0869130869	0.1702598314
BIOCARTA_PTC1_PATHWAY	4	11	0.0075670177	0.2477522478	0.3219280719
BIOCARTA_SPRY_PATHWAY	4	18	0.0161285577	0.001998002	0.0289373548
BIOCARTA_BARRESTIN_PATHWAY	4	10	0.0238380433	0.000999001	0.0289373548
BIOCARTA_STATHMIN_PATHWAY	4	19	0.0098913391	0.1168831169	0.1995527651
BIOCARTA_HSP27_PATHWAY	4	15	0.0017548633	0.5644355644	0.6032814615
BIOCARTA_TCR_PATHWAY	4	44	0.0111496287	0.4615384615	0.5119819939
BIOCARTA_TCYTOTOXIC_PATHWAY	4	12	0.0031040422	0.9250749251	0.9301260362
BIOCARTA_THELPER_PATHWAY	4	12	0.0071908411	0.7192807193	0.7458993139
BIOCARTA_TALL1_PATHWAY	4	14	0.0060294594	0.1698301698	0.2490456074
BIOCARTA_TEL_PATHWAY	4	18	0.0090208933	0.3406593407	0.4047095761
BIOCARTA_TGFB_PATHWAY	4	19	0.0146432865	0.002997003	0.0348030348
BIOCARTA_TH1TH2_PATHWAY	4	17	0.0018517241	0.9240759241	0.92984689
BIOCARTA_41BB_PATHWAY	4	17	0.0102086508	0.0599400599	0.1394634247
BIOCARTA_CTLA4_PATHWAY	4	17	0.0105860363	0.3346653347	0.3986909578
BIOCARTA_LONGEVITY_PATHWAY	4	15	0.0046856089	0.013986014	0.0701477511
BIOCARTA_SARS_PATHWAY	4	10	0.0128721599	0.001998002	0.0289373548
BIOCARTA_PAR1_PATHWAY	4	37	0.0121072386	0.005994006	0.0471114252
BIOCARTA_STRESS_PATHWAY	4	24	0.0096357376	0.1238761239	0.2065670423
BIOCARTA_TNFR1_PATHWAY	4	29	0.0143214316	0.0579420579	0.1375456956
BIOCARTA_TNFR2_PATHWAY	4	17	0.0129825999	0.037962038	0.1127490021
BIOCARTA_TOLL_PATHWAY	4	36	0.012533338	0.047952048	0.1243665791
BIOCARTA_TPO_PATHWAY	4	24	0.0127501351	0.046953047	0.1230131657
BIOCARTA_CREB_PATHWAY	4	27	0.0218923256	0.011988012	0.0668941448
BIOCARTA_CARM1_PATHWAY	4	13	0.0154969118	0.042957043	0.1190787707
BIOCARTA_TFF_PATHWAY	4	21	0.0092181296	0.0599400599	0.1394634247
BIOCARTA_TRKA_PATHWAY	4	12	0.0085044445	0.006993007	0.0489890544
BIOCARTA_ARF_PATHWAY	4	17	0.0042642479	0.4005994006	0.4577771519
BIOCARTA_UCALPAIN_PATHWAY	4	18	0.0099947229	0.0509490509	0.1285192303
BIOCARTA_VEGF_PATHWAY	4	29	0.0063840462	0.7462537463	0.7707700953
BIOCARTA_VITCB_PATHWAY	4	11	0.0028227903	0.2657342657	0.3374694271
BIOCARTA_WNT_PATHWAY	4	26	0.013145769	0.015984016	0.0749214422
BIOCARTA_ACTINY_PATHWAY	4	20	0.0132057889	0.004995005	0.0429237429
ST_INTERFERON_GAMMA_PATHWAY	4	10	0.0050912659	0.1188811189	0.2018942849
ST_WNT_CA2_CYCLIC_GMP_PATHWAY	4	20	0.0100426174	0.018981019	0.0802181425
ST_DIFFERENTIATION_PATHWAY_IN_PC12_CELLS	4	45	0.0112377632	0.010989011	0.0635194402
ST_TUMOR_NECROSIS_FACTOR_PATHWAY	4	28	0.0103239071	0.1628371628	0.2415386685
SA_B_CELL_RECEPTOR_COMPLEXES	4	24	0.0081427121	0.041958042	0.118087153
ST_ERK1_ERK2_MAPK_PATHWAY	4	32	0.013411979	0.011988012	0.0668941448
SIG_CD40PATHWAYMAP	4	33	0.0117267985	0.0529470529	0.1312475986
SIG_PIP3_SIGNALING_IN_CARDIAC_MYOCTES	4	67	0.0122656329	0.008991009	0.0568108362
SA_CASPASE_CASCADE	4	19	0.0102554189	0.1088911089	0.1922748484
ST_GA12_PATHWAY	4	23	0.0083787425	0.007992008	0.0531015376
ST_G_ALPHA_S_PATHWAY	4	16	0.0117626779	0.030969031	0.1031500799
ST_G_ALPHA_I_PATHWAY	4	35	0.0116146486	0.006993007	0.0489890544
SIG_CHEMOTAXIS	4	45	0.0116385723	0.0549450549	0.1338831301
ST_P38_MAPK_PATHWAY	4	37	0.0115891581	0.0569430569	0.136430484
SIG_IL4RECEPTOR_IN_B_LYPHOCYTES	4	27	0.0133380336	0.048951049	0.1259439164
WNT_SIGNALING	4	89	0.006151504	0.4185814186	0.4724618639
SIG_REGULATION_OF_THE_ACTIN_CYTOSKELETON_BY_RHO_GTPASES	4	35	0.0062217009	0.2957042957	0.3644004179
ST_GRANULE_CELL_SURVIVAL_PATHWAY	4	27	0.0116366321	0.013986014	0.0701477511
ST_ADRENERGIC	4	36	0.0084804666	0.024975025	0.0914568386
ST_INTEGRIN_SIGNALING_PATHWAY	4	81	0.0128031081	0.015984016	0.0749214422
ST_GAQ_PATHWAY	4	27	0.0096749046	0.1198801199	0.2022584745
ST_GA13_PATHWAY	4	36	0.0111760691	0.023976024	0.0895799852
ST_STAT3_PATHWAY	4	11	0.0034770612	0.4895104895	0.5347279839
SA_G1_AND_S_PHASES	4	15	0.0010897002	0.961038961	0.9632808871
SIG_INSULIN_RECEPTOR_PATHWAY_IN_CARDIAC_MYOCYTES	4	50	0.0120047574	0.1648351648	0.2442212959
ST_T_CELL_SIGNAL_TRANSDUCTION	4	44	0.0080853655	0.1558441558	0.2349510139
SIG_PIP3_SIGNALING_IN_B_LYMPHOCYTES	4	36	0.0090721683	0.1198801199	0.2022584745
SIG_BCR_SIGNALING_PATHWAY	4	46	0.0106589089	0.0859140859	0.1702598314
ST_B_CELL_ANTIGEN_RECEPTOR	4	39	0.0092986803	0.0609390609	0.1402686599
ST_INTERLEUKIN_4_PATHWAY	4	26	0.0087789694	0.0699300699	0.1507355521
ST_WNT_BETA_CATENIN_PATHWAY	4	34	0.0079273154	0.0859140859	0.1702598314
SA_MMP_CYTOKINE_CONNECTION	4	15	0.0045096198	0.6873126873	0.7167848333
ST_JNK_MAPK_PATHWAY	4	40	0.0130864193	0.0779220779	0.1612224052
SA_PROGRAMMED_CELL_DEATH	4	11	0.0093119035	0.0919080919	0.1757708167
ST_FAS_SIGNALING_PATHWAY	4	63	0.0109478451	0.0989010989	0.1842247348
ST_MYOCYTE_AD_PATHWAY	4	27	0.0113339344	0.000999001	0.0289373548
SA_PTEN_PATHWAY	4	17	0.0176582909	0.017982018	0.0785722752
SA_REG_CASCADE_OF_CYCLIN_EXPR	4	13	0.0012098964	0.9340659341	0.9384341302
SA_TRKA_RECEPTOR	4	17	0.0038388516	0.4695304695	0.5181718966
ST_PHOSPHOINOSITIDE_3_KINASE_PATHWAY	4	37	0.0071745697	0.4235764236	0.4764310733
PID_FANCONI_PATHWAY	4	45	0.0206634461	0.025974026	0.093001443
PID_SMAD2_3NUCLEAR_PATHWAY	4	80	0.0101186554	0.015984016	0.0749214422
PID_FCER1_PATHWAY	4	61	0.0120210412	0.022977023	0.0873669104
PID_ENDOTHELIN_PATHWAY	4	63	0.0105169509	0.1268731269	0.2085962507
PID_BCR_5PATHWAY	4	65	0.0125987595	0.1258741259	0.2080150619
PID_PRL_SIGNALING_EVENTS_PATHWAY	4	23	0.0137652404	0.000999001	0.0289373548
PID_RHOA_PATHWAY	4	45	0.0109287612	0.0889110889	0.1723404415
PID_ERBB4_PATHWAY	4	38	0.0098645011	0.047952048	0.1243665791
PID_AURORA_B_PATHWAY	4	39	0.0154561228	0.000999001	0.0289373548
PID_LYSOPHOSPHOLIPID_PATHWAY	4	66	0.0103467209	0.042957043	0.1190787707
PID_INSULIN_PATHWAY	4	45	0.0106109079	0.032967033	0.10650252
PID_NOTCH_PATHWAY	4	58	0.0090419077	0.2527472527	0.3274063274
PID_INTEGRIN1_PATHWAY	4	66	0.0059201549	0.2847152847	0.3539035699
PID_P73PATHWAY	4	79	0.0087014399	0.007992008	0.0531015376
PID_P38_MKK3_6PATHWAY	4	26	0.012416903	0.014985015	0.0731654709
PID_GMCSF_PATHWAY	4	37	0.0143334591	0.042957043	0.1190787707
PID_WNT_NONCANONICAL_PATHWAY	4	32	0.0136059875	0.020979021	0.0837212323
PID_NFKAPPAB_ATYPICAL_PATHWAY	4	16	0.0116076184	0.04995005	0.1274962661
PID_IL4_2PATHWAY	4	62	0.0052788025	0.5974025974	0.6332664046
PID_HDAC_CLASSII_PATHWAY	4	34	0.0129532544	0.027972028	0.0953860954
PID_BETA_CATENIN_DEG_PATHWAY	4	17	0.0130196603	0.045954046	0.121882233
PID_HDAC_CLASSIII_PATHWAY	4	25	0.0112262247	0.001998002	0.0289373548
PID_GLYPICAN_1PATHWAY	4	27	0.009292464	0.004995005	0.0429237429
PID_TCR_PATHWAY	4	63	0.0131170081	0.044955045	0.1212281442
PID_IL27_PATHWAY	4	26	0.007739197	0.2597402597	0.3328083447
PID_NFKAPPAB_CANONICAL_PATHWAY	4	22	0.0122788313	0.1268731269	0.2085962507
PID_E2F_PATHWAY	4	70	0.0119795322	0.026973027	0.0937149104
PID_ER_NONGENOMIC_PATHWAY	4	41	0.0123575677	0.033966034	0.1078379748
PID_DNA_PK_PATHWAY	4	16	0.0127314412	0.043956044	0.1208088287
PID_HIF2PATHWAY	4	34	0.0075487307	0.1868131868	0.2640374976
PID_CD40_PATHWAY	4	30	0.0084670911	0.3026973027	0.3691360673
PID_ATR_PATHWAY	4	38	0.0219829288	0.014985015	0.0731654709
PID_INTEGRIN_CS_PATHWAY	4	26	0.0059010092	0.6163836164	0.649647164
PID_MET_PATHWAY	4	79	0.011452563	0.1558441558	0.2349510139
PID_PTP1B_PATHWAY	4	52	0.0089827498	0.0529470529	0.1312475986
PID_INTEGRIN3_PATHWAY	4	42	0.0067374791	0.1418581419	0.2211065839
PID_IL12_2PATHWAY	4	60	0.006175001	0.7912087912	0.8081363961
PID_S1P_S1P3_PATHWAY	4	29	0.0122756349	0.046953047	0.1230131657
PID_LPA4_PATHWAY	4	15	0.021712164	0.003996004	0.0393194592
PID_AR_PATHWAY	4	60	0.0067310666	0.8321678322	0.8439530572
PID_NFAT_TFPATHWAY	4	47	0.0014521606	0.998001998	0.998001998
PID_EPHB_FWD_PATHWAY	4	40	0.0109981174	0.1438561439	0.2236798184
PID_AVB3_OPN_PATHWAY	4	30	0.0118043483	0.001998002	0.0289373548
PID_S1P_S1P4_PATHWAY	4	14	0.0106824615	0.0539460539	0.1327031747
PID_FRA_PATHWAY	4	37	0.0093826245	0.037962038	0.1127490021
PID_MYC_ACTIV_PATHWAY	4	79	0.0101259183	0.048951049	0.1259439164
PID_ARF6_TRAFFICKING_PATHWAY	4	49	0.0101000736	0.017982018	0.0785722752
PID_RHOA_REG_PATHWAY	4	44	0.0128193171	0.003996004	0.0393194592
PID_REELIN_PATHWAY	4	29	0.0133560898	0.020979021	0.0837212323
PID_PS1_PATHWAY	4	45	0.0146368793	0.006993007	0.0489890544
PID_ILK_PATHWAY	4	45	0.0107990483	0.0589410589	0.1388940128
PID_NECTIN_PATHWAY	4	30	0.0126074957	0.1408591409	0.2203488259
PID_P38_ALPHA_BETA_PATHWAY	4	31	0.0166343425	0.002997003	0.0348030348
PID_WNT_SIGNALING_PATHWAY	4	28	0.0037077536	0.1478521479	0.2274241272
PID_TRAIL_PATHWAY	4	28	0.0172691782	0.001998002	0.0289373548
PID_CDC42_PATHWAY	4	70	0.0130745718	0.042957043	0.1190787707
PID_RET_PATHWAY	4	39	0.0128769974	0.010989011	0.0635194402
PID_CDC42_REG_PATHWAY	4	29	0.0137476977	0.026973027	0.0937149104
PID_ATM_PATHWAY	4	34	0.0178461999	0.0529470529	0.1312475986
PID_ARF6_PATHWAY	4	35	0.0074125857	0.04995005	0.1274962661
PID_LKB1_PATHWAY	4	47	0.0112054971	0.1678321678	0.2466769263
PID_CD8_TCR_PATHWAY	4	51	0.0135233114	0.045954046	0.121882233
PID_WNT_CANONICAL_PATHWAY	4	20	0.0118181269	0.010989011	0.0635194402
PID_TCPTP_PATHWAY	4	43	0.0105843089	0.4115884116	0.4674338877
PID_ANGIOPOIETIN_RECEPTOR_PATHWAY	4	50	0.0089252217	0.0559440559	0.1358039324
PID_FAS_PATHWAY	4	38	0.0143139463	0.032967033	0.10650252
PID_CIRCADIAN_PATHWAY	4	16	0.0055965078	0.0799200799	0.163259878
PID_TXA2PATHWAY	4	57	0.0104757152	0.1008991009	0.1857984872
PID_SHP2_PATHWAY	4	57	0.0092627681	0.1318681319	0.2119426708
PID_HDAC_CLASSI_PATHWAY	4	65	0.0136331171	0.018981019	0.0802181425
PID_S1P_S1P1_PATHWAY	4	21	0.0091047018	0.1148851149	0.1977128346
PID_TELOMERASE_PATHWAY	4	68	0.0068603976	0.7172827173	0.7450261262
PID_HNF3B_PATHWAY	4	44	0.0093080121	0.000999001	0.0289373548
PID_NETRIN_PATHWAY	4	32	0.0164025298	0.008991009	0.0568108362
PID_IL1_PATHWAY	4	34	0.018317356	0.001998002	0.0289373548
PID_NFAT_3PATHWAY	4	54	0.0167108452	0.00999001	0.0601734714
PID_REG_GR_PATHWAY	4	82	0.007059371	0.2537462537	0.3274063274
PID_CONE_PATHWAY	4	23	0.0033678446	0.1278721279	0.2094373225
PID_INTEGRIN_A9B1_PATHWAY	4	25	0.0058274001	0.2067932068	0.282668551
PID_ERB_GENOMIC_PATHWAY	4	15	0.011349566	0.036963037	0.1123711194
PID_ARF6_DOWNSTREAM_PATHWAY	4	15	0.0067177495	0.3776223776	0.4396783397
PID_MTOR_4PATHWAY	4	66	0.0151803195	0.016983017	0.0765423388
PID_IL2_1PATHWAY	4	55	0.0130276283	0.040959041	0.1168057606
PID_CXCR4_PATHWAY	4	100	0.0106665287	0.0799200799	0.163259878
PID_IGF1_PATHWAY	4	30	0.0113219616	0.1008991009	0.1857984872
PID_ERBB1_RECEPTOR_PROXIMAL_PATHWAY	4	35	0.0145892414	0.020979021	0.0837212323
PID_TNF_PATHWAY	4	46	0.0118448128	0.0739260739	0.1557037734
PID_PLK1_PATHWAY	4	43	0.0177621765	0.010989011	0.0635194402
PID_TCR_RAS_PATHWAY	4	14	0.0091509731	0.015984016	0.0749214422
PID_IL5_PATHWAY	4	14	0.0084819672	0.010989011	0.0635194402
PID_FOXO_PATHWAY	4	49	0.0098855413	0.3536463536	0.4155425249
PID_VEGF_VEGFR_PATHWAY	4	10	0.0047658105	0.2317682318	0.3083067603
PID_THROMBIN_PAR4_PATHWAY	4	15	0.002889711	0.2787212787	0.3488075032
PID_MYC_PATHWAY	4	25	0.0123411279	0.0899100899	0.1734941705
PID_RANBP2_PATHWAY	4	11	0.0120118577	0.034965035	0.1093930342
PID_PI3KCI_PATHWAY	4	49	0.0128116647	0.021978022	0.0855881279
PID_AJDISS_2PATHWAY	4	48	0.0094691181	0.1248751249	0.2071609214
PID_IL2_PI3K_PATHWAY	4	34	0.0118681692	0.001998002	0.0289373548
PID_CERAMIDE_PATHWAY	4	48	0.0109449831	0.0599400599	0.1394634247
PID_P53_DOWNSTREAM_PATHWAY	4	135	0.0073816477	0.0879120879	0.1714352214
PID_AR_TF_PATHWAY	4	52	0.0114019387	0.000999001	0.0289373548
PID_P75_NTR_PATHWAY	4	69	0.0092991385	0.0989010989	0.1842247348
PID_S1P_META_PATHWAY	4	21	0.0101367478	0.012987013	0.0686076219
PID_ECADHERIN_NASCENT_AJ_PATHWAY	4	39	0.0134970752	0.0929070929	0.176894007
PID_INTEGRIN4_PATHWAY	4	11	0.0013799721	0.8251748252	0.8395030384
PID_AMB2_NEUTROPHILS_PATHWAY	4	41	0.0068763414	0.2487512488	0.3229006643
PID_AVB3_INTEGRIN_PATHWAY	4	75	0.0097724635	0.00999001	0.0601734714
PID_IFNG_PATHWAY	4	40	0.0158449042	0.003996004	0.0393194592
PID_RXR_VDR_PATHWAY	4	26	0.0112251641	0.004995005	0.0429237429
PID_LIS1_PATHWAY	4	28	0.0091098099	0.2157842158	0.2912522033
PID_ERBB1_DOWNSTREAM_PATHWAY	4	104	0.0123275142	0.041958042	0.118087153
PID_SYNDECAN_4_PATHWAY	4	32	0.0062848846	0.2817182817	0.3515342354
PID_ATF2_PATHWAY	4	59	0.0075310459	0.0939060939	0.1780072868
PID_AP1_PATHWAY	4	69	0.0066568993	0.1838161838	0.2609461024
PID_INTEGRIN2_PATHWAY	4	29	0.0059243954	0.2707292707	0.341124174
PID_UPA_UPAR_PATHWAY	4	42	0.0066403512	0.2937062937	0.3629793026
PID_ERBB2_ERBB3_PATHWAY	4	44	0.0107505627	0.1418581419	0.2211065839
PID_FOXM1_PATHWAY	4	40	0.0090565386	0.1548451548	0.233992268
PID_EPHA_FWDPATHWAY	4	34	0.0108678625	0.017982018	0.0785722752
PID_HIF1A_PATHWAY	4	19	0.0108743554	0.2727272727	0.3423032664
PID_BMP_PATHWAY	4	42	0.009475064	0.1668331668	0.2457690881
PID_IL3_PATHWAY	4	27	0.0101970016	0.020979021	0.0837212323
PID_IL6_7_PATHWAY	4	47	0.0117542716	0.034965035	0.1093930342
PID_ECADHERIN_KERATINOCYTE_PATHWAY	4	21	0.0077096631	0.2047952048	0.2805324325
PID_ALK1_PATHWAY	4	26	0.0088350263	0.1248751249	0.2071609214
PID_PDGFRB_PATHWAY	4	127	0.0105823471	0.1958041958	0.2719737159
PID_TRKR_PATHWAY	4	62	0.0132563933	0.006993007	0.0489890544
PID_TCR_JNK_PATHWAY	4	14	0.0093874003	0.01998002	0.0822819353
PID_NEPHRIN_NEPH1_PATHWAY	4	31	0.0093616495	0.2087912088	0.2844945752
PID_CMYB_PATHWAY	4	84	0.0064994833	0.1988011988	0.2743626823
PID_IL23_PATHWAY	4	37	0.0040950424	0.6813186813	0.7116853973
PID_HIV_NEF_PATHWAY	4	34	0.0114163569	0.035964036	0.1111694061
PID_SYNDECAN_1_PATHWAY	4	46	0.0064913515	0.03996004	0.1152315246
PID_P38_MK2_PATHWAY	4	21	0.0085386909	0.2807192807	0.3506270861
PID_ERA_GENOMIC_PATHWAY	4	64	0.0083166869	0.037962038	0.1127490021
PID_ERBB_NETWORK_PATHWAY	4	15	0.0043379454	0.1078921079	0.1915605056
PID_ALK2_PATHWAY	4	11	0.0016717889	0.7672327672	0.7886467599
PID_RHODOPSIN_PATHWAY	4	24	0.0011748711	0.9400599401	0.9437206096
PID_PDGFRA_PATHWAY	4	22	0.0093839625	0.038961039	0.113879318
PID_RETINOIC_ACID_PATHWAY	4	30	0.0125380385	0.003996004	0.0393194592
PID_P38_GAMMA_DELTA_PATHWAY	4	11	0.0072274852	0.003996004	0.0393194592
PID_IL8_CXCR2_PATHWAY	4	34	0.0116859489	0.0649350649	0.145567476
PID_HEDGEHOG_2PATHWAY	4	22	0.0036919514	0.0709290709	0.151370153
PID_INTEGRIN5_PATHWAY	4	17	0.0026858643	0.9040959041	0.9111646758
PID_AR_NONGENOMIC_PATHWAY	4	31	0.0130104587	0.1258741259	0.2080150619
PID_ERBB1_INTERNALIZATION_PATHWAY	4	40	0.0113522039	0.1778221778	0.2552480927
PID_HEDGEHOG_GLI_PATHWAY	4	47	0.0122806481	0.0789210789	0.1627668332
PID_CASPASE_PATHWAY	4	51	0.0113974666	0.002997003	0.0348030348
PID_CXCR3_PATHWAY	4	43	0.0131670055	0.006993007	0.0489890544
PID_BETA_CATENIN_NUC_PATHWAY	4	78	0.0058113197	0.1828171828	0.2601008263
PID_VEGFR1_PATHWAY	4	26	0.0082536243	0.2687312687	0.3399358247
PID_SMAD2_3PATHWAY	4	17	0.0103757365	0.5924075924	0.6290060845
PID_P38_ALPHA_BETA_DOWNSTREAM_PATHWAY	4	38	0.0066870929	0.3366633367	0.4003312186
PID_KIT_PATHWAY	4	52	0.0095427646	0.0649350649	0.145567476
PID_ECADHERIN_STABILIZATION_PATHWAY	4	41	0.0133553934	0.006993007	0.0489890544
PID_EPO_PATHWAY	4	34	0.0134368559	0.025974026	0.093001443
PID_IL2_STAT5_PATHWAY	4	30	0.0088049687	0.012987013	0.0686076219
PID_TCR_CALCIUM_PATHWAY	4	29	0.0064352979	0.2167832168	0.2913801527
PID_DELTA_NP63_PATHWAY	4	47	0.0043204738	0.2477522478	0.3219280719
PID_VEGFR1_2_PATHWAY	4	69	0.0126281108	0.1918081918	0.2687399557
PID_THROMBIN_PAR1_PATHWAY	4	43	0.0113544093	0.041958042	0.118087153
PID_A6B1_A6B4_INTEGRIN_PATHWAY	4	46	0.0087428495	0.007992008	0.0531015376
PID_SYNDECAN_2_PATHWAY	4	33	0.0106364843	0.000999001	0.0289373548
PID_RAC1_REG_PATHWAY	4	37	0.014803119	0.003996004	0.0393194592
PID_AURORA_A_PATHWAY	4	31	0.013244245	0.000999001	0.0289373548
PID_ARF_3PATHWAY	4	19	0.0081775004	0.5114885115	0.5549736459
PID_INSULIN_GLUCOSE_PATHWAY	4	26	0.0074516092	0.3016983017	0.3689650008
PID_PI3KCI_AKT_PATHWAY	4	35	0.0131781292	0.2277722278	0.3039320928
PID_SYNDECAN_3_PATHWAY	4	17	0.0063927384	0.2167832168	0.2913801527
PID_IL8_CXCR1_PATHWAY	4	28	0.0141168686	0.004995005	0.0429237429
PID_MYC_REPRESS_PATHWAY	4	63	0.0085849703	0.1088911089	0.1922748484
PID_HIF1_TFPATHWAY	4	66	0.0094443781	0.004995005	0.0429237429
PID_TAP63_PATHWAY	4	53	0.0053112595	0.1898101898	0.2665199724
PID_EPHRINB_REV_PATHWAY	4	30	0.0095046485	0.022977023	0.0873669104
PID_BARD1_PATHWAY	4	29	0.024431502	0.031968032	0.1045857696
PID_P53_REGULATION_PATHWAY	4	58	0.0117201875	0.3976023976	0.4551594054
PID_TOLL_ENDOGENOUS_PATHWAY	4	25	0.0106748354	0.0769230769	0.1594113282
PID_NCADHERIN_PATHWAY	4	33	0.0152384899	0.00999001	0.0601734714
PID_ANTHRAX_PATHWAY	4	17	0.0103548656	0.002997003	0.0348030348
PID_S1P_S1P2_PATHWAY	4	24	0.0089429269	0.4775224775	0.5238523179
PID_RAS_PATHWAY	4	30	0.0168554127	0.000999001	0.0289373548
PID_MAPK_TRK_PATHWAY	4	34	0.0089867165	0.4155844156	0.4703145844
PID_PI3K_PLC_TRK_PATHWAY	4	36	0.0131483581	0.005994006	0.0471114252
PID_CD8_TCR_DOWNSTREAM_PATHWAY	4	64	0.0090305902	0.1838161838	0.2609461024
PID_EPHA2_FWD_PATHWAY	4	18	0.0161727343	0.002997003	0.0348030348
PID_LYMPH_ANGIOGENESIS_PATHWAY	4	25	0.0149653055	0.001998002	0.0289373548
PID_ALPHA_SYNUCLEIN_PATHWAY	4	33	0.0069507871	0.2257742258	0.3015782145
PID_FGF_PATHWAY	4	55	0.0103619523	0.00999001	0.0601734714
PID_INTEGRIN_A4B1_PATHWAY	4	33	0.011421142	0.018981019	0.0802181425
PID_RAC1_PATHWAY	4	53	0.0122082744	0.0979020979	0.183424134
PID_RB_1PATHWAY	4	65	0.0101402392	0.0509490509	0.1285192303
PID_FAK_PATHWAY	4	58	0.0131514877	0.1008991009	0.1857984872
PID_HNF3A_PATHWAY	4	43	0.0064494119	0.024975025	0.0914568386
PID_TGFBR_PATHWAY	4	54	0.0107623573	0.1628371628	0.2415386685
PID_HES_HEY_PATHWAY	4	48	0.0095781689	0.026973027	0.0937149104
PID_IL12_STAT4_PATHWAY	4	31	0.0062457485	0.5754245754	0.614008508
REACTOME_GLYCOGEN_BREAKDOWN_GLYCOGENOLYSIS	4	16	0.0091509475	0.1298701299	0.2100409001
REACTOME_TRANSLATION	4	146	0.0127820972	0.1708291708	0.2493757658
REACTOME_PYRIMIDINE_CATABOLISM	4	12	0.0113727452	0.002997003	0.0348030348
REACTOME_RNA_POL_III_TRANSCRIPTION_INITIATION_FROM_TYPE_2_PROMOTER	4	23	0.0110737554	0.3826173826	0.4427233449
REACTOME_INHIBITION_OF_THE_PROTEOLYTIC_ACTIVITY_OF_APC_C_REQUIRED_FOR_THE_ONSET_OF_ANAPHASE_BY_MITOTIC_SPINDLE_CHECKPOINT_COMPONENTS	4	18	0.0152395287	0.016983017	0.0765423388
REACTOME_PYRUVATE_METABOLISM_AND_CITRIC_ACID_TCA_CYCLE	4	40	0.012312937	0.0919080919	0.1757708167
REACTOME_EXTRINSIC_PATHWAY_FOR_APOPTOSIS	4	13	0.0050195441	0.6733266733	0.7050512445
REACTOME_PTM_GAMMA_CARBOXYLATION_HYPUSINE_FORMATION_AND_ARYLSULFATASE_ACTIVATION	4	26	0.0048510779	0.5454545455	0.5859090909
REACTOME_APOPTOTIC_CLEAVAGE_OF_CELLULAR_PROTEINS	4	36	0.0095155638	0.02997003	0.1003412172
REACTOME_RNA_POL_I_TRANSCRIPTION_TERMINATION	4	21	0.0134068278	0.1118881119	0.1943716661
REACTOME_FORMATION_OF_THE_TERNARY_COMPLEX_AND_SUBSEQUENTLY_THE_43S_COMPLEX	4	49	0.0209313786	0.012987013	0.0686076219
REACTOME_ACTIVATION_OF_THE_PRE_REPLICATIVE_COMPLEX	4	24	0.0170208228	0.5094905095	0.5537379989
REACTOME_PROCESSING_OF_INTRONLESS_PRE_MRNAS	4	14	0.0203959585	0.6693306693	0.7014367746
REACTOME_GAP_JUNCTION_DEGRADATION	4	10	0.0114028723	0.0669330669	0.1482417926
REACTOME_BASE_EXCISION_REPAIR	4	19	0.0088102739	0.4885114885	0.5345427069
REACTOME_BILE_ACID_AND_BILE_SALT_METABOLISM	4	27	0.0082689045	0.03996004	0.1152315246
REACTOME_SYNTHESIS_OF_BILE_ACIDS_AND_BILE_SALTS_VIA_7ALPHA_HYDROXYCHOLESTEROL	4	15	0.0030477713	0.7002997003	0.7285603823
REACTOME_RECYCLING_OF_BILE_ACIDS_AND_SALTS	4	11	0.0414163805	0.0609390609	0.1402686599
REACTOME_SIGNALING_BY_RHO_GTPASES	4	108	0.0111303157	0.016983017	0.0765423388
REACTOME_SIGNALING_BY_WNT	4	63	0.018568775	0.1078921079	0.1915605056
REACTOME_METABOLISM_OF_NON_CODING_RNA	4	47	0.0230183502	0.016983017	0.0765423388
REACTOME_SYNTHESIS_OF_BILE_ACIDS_AND_BILE_SALTS_VIA_24_HYDROXYCHOLESTEROL	4	10	0.0040977991	0.3216783217	0.3878796601
REACTOME_SYNTHESIS_OF_BILE_ACIDS_AND_BILE_SALTS	4	19	0.0051890115	0.4385614386	0.4894421596
REACTOME_METABOLISM_OF_STEROID_HORMONES_AND_VITAMINS_A_AND_D	4	34	0.0051231678	0.0979020979	0.183424134
REACTOME_SIGNALLING_BY_NGF	4	212	0.0112847006	0.003996004	0.0393194592
REACTOME_CTNNB1_PHOSPHORYLATION_CASCADE	4	16	0.0225122769	0.031968032	0.1045857696
REACTOME_INSULIN_RECEPTOR_RECYCLING	4	23	0.0074226352	0.0599400599	0.1394634247
REACTOME_COPI_MEDIATED_TRANSPORT	4	10	0.0100268988	0.0709290709	0.151370153
REACTOME_SIGNALING_BY_SCF_KIT	4	75	0.0104848071	0.04995005	0.1274962661
REACTOME_DEVELOPMENTAL_BIOLOGY	4	380	0.0062421653	0.0859140859	0.1702598314
REACTOME_CROSS_PRESENTATION_OF_SOLUBLE_EXOGENOUS_ANTIGENS_ENDOSOMES	4	47	0.0157902987	0.1728271728	0.2520070427
REACTOME_SIGNALING_BY_NODAL	4	18	0.0162995298	0.000999001	0.0289373548
REACTOME_DAG_AND_IP3_SIGNALING	4	31	0.0179097283	0.022977023	0.0873669104
REACTOME_SPRY_REGULATION_OF_FGF_SIGNALING	4	13	0.0156547937	0.002997003	0.0348030348
REACTOME_TCA_CYCLE_AND_RESPIRATORY_ELECTRON_TRANSPORT	4	116	0.0116018439	0.4885114885	0.5345427069
REACTOME_BMAL1_CLOCK_NPAS2_ACTIVATES_CIRCADIAN_EXPRESSION	4	36	0.0134625958	0.001998002	0.0289373548
REACTOME_ANTIGEN_PROCESSING_CROSS_PRESENTATION	4	67	0.014789243	0.0899100899	0.1734941705
REACTOME_GROWTH_HORMONE_RECEPTOR_SIGNALING	4	24	0.0070349616	0.1588411588	0.2380770392
REACTOME_TRIF_MEDIATED_TLR3_SIGNALING	4	72	0.0097494706	0.1258741259	0.2080150619
REACTOME_CELL_CELL_COMMUNICATION	4	118	0.0068362209	0.2727272727	0.3423032664
REACTOME_ABCA_TRANSPORTERS_IN_LIPID_HOMEOSTASIS	4	17	0.008241643	0.026973027	0.0937149104
REACTOME_TETRAHYDROBIOPTERIN_BH4_SYNTHESIS_RECYCLING_SALVAGE_AND_REGULATION	4	12	0.0058434934	0.1408591409	0.2203488259
REACTOME_ER_PHAGOSOME_PATHWAY	4	53	0.0222910454	0.016983017	0.0765423388
REACTOME_MEIOSIS	4	107	0.0079817343	0.0829170829	0.1675236989
REACTOME_NEGATIVE_REGULATION_OF_FGFR_SIGNALING	4	36	0.0094885624	0.001998002	0.0289373548
REACTOME_G0_AND_EARLY_G1	4	23	0.0120629932	0.2827172827	0.3520991086
REACTOME_REGULATION_OF_KIT_SIGNALING	4	16	0.0083410318	0.037962038	0.1127490021
REACTOME_MEMBRANE_TRAFFICKING	4	126	0.009666692	0.1108891109	0.1934182191
REACTOME_NEF_MEDIATES_DOWN_MODULATION_OF_CELL_SURFACE_RECEPTORS_BY_RECRUITING_THEM_TO_CLATHRIN_ADAPTERS	4	19	0.0037516286	0.8911088911	0.9001875867
REACTOME_IMMUNOREGULATORY_INTERACTIONS_BETWEEN_A_LYMPHOID_AND_A_NON_LYMPHOID_CELL	4	56	0.0076775789	0.4205794206	0.4738871269
REACTOME_ACTIVATED_AMPK_STIMULATES_FATTY_ACID_OXIDATION_IN_MUSCLE	4	18	0.0075576445	0.3886113886	0.4480501609
REACTOME_VITAMIN_B5_PANTOTHENATE_METABOLISM	4	11	0.0078556954	0.1148851149	0.1977128346
REACTOME_BOTULINUM_NEUROTOXICITY	4	18	0.0141633716	0.014985015	0.0731654709
REACTOME_METABOLISM_OF_VITAMINS_AND_COFACTORS	4	50	0.0097782386	0.1548451548	0.233992268
REACTOME_TRANS_GOLGI_NETWORK_VESICLE_BUDDING	4	59	0.0109926063	0.3906093906	0.4491485321
REACTOME_PROTEOLYTIC_CLEAVAGE_OF_SNARE_COMPLEX_PROTEINS	4	16	0.0163892653	0.000999001	0.0289373548
REACTOME_RESOLUTION_OF_AP_SITES_VIA_THE_MULTIPLE_NUCLEOTIDE_PATCH_REPLACEMENT_PATHWAY	4	17	0.0079663429	0.5384615385	0.579363041
REACTOME_GAMMA_CARBOXYLATION_TRANSPORT_AND_AMINO_TERMINAL_CLEAVAGE_OF_PROTEINS	4	10	0.0082220594	0.1348651349	0.2138267636
REACTOME_IL_7_SIGNALING	4	11	0.0114021733	0.0869130869	0.1702598314
REACTOME_CELL_CYCLE	4	385	0.0075001134	0.1958041958	0.2719737159
REACTOME_SIGNALING_BY_ERBB4	4	87	0.0090942326	0.031968032	0.1045857696
REACTOME_ORC1_REMOVAL_FROM_CHROMATIN	4	59	0.0188798934	0.0989010989	0.1842247348
REACTOME_O_LINKED_GLYCOSYLATION_OF_MUCINS	4	53	0.005586172	0.1768231768	0.2540970735
REACTOME_SULFUR_AMINO_ACID_METABOLISM	4	24	0.0067541204	0.1528471528	0.2326091854
REACTOME_DOWNREGULATION_OF_ERBB2_ERBB3_SIGNALING	4	11	0.0107031632	0.021978022	0.0855881279
REACTOME_ANTIVIRAL_MECHANISM_BY_IFN_STIMULATED_GENES	4	65	0.0173342191	0.023976024	0.0895799852
REACTOME_PROLACTIN_RECEPTOR_SIGNALING	4	14	0.0094861184	0.1108891109	0.1934182191
REACTOME_SIGNALING_BY_ERBB2	4	97	0.0127512174	0.005994006	0.0471114252
REACTOME_SPHINGOLIPID_DE_NOVO_BIOSYNTHESIS	4	25	0.0087891912	0.0959040959	0.180204635
REACTOME_TERMINATION_OF_O_GLYCAN_BIOSYNTHESIS	4	19	0.0047900468	0.7602397602	0.7833325747
REACTOME_DEFENSINS	4	40	0.1050286125	0.6743256743	0.7055241836
REACTOME_SIGNALING_BY_CONSTITUTIVELY_ACTIVE_EGFR	4	17	0.0076303339	0.0809190809	0.1642593627
REACTOME_GRB2_EVENTS_IN_ERBB2_SIGNALING	4	22	0.0055981187	0.1288711289	0.2097410166
REACTOME_SIGNALING_BY_EGFR_IN_CANCER	4	105	0.0131286621	0.018981019	0.0802181425
REACTOME_BETA_DEFENSINS	4	34	0.1752127666	0.03996004	0.1152315246
REACTOME_SRP_DEPENDENT_COTRANSLATIONAL_PROTEIN_TARGETING_TO_MEMBRANE	4	109	0.0135255106	0.3266733267	0.3917041098
REACTOME_PI3K_EVENTS_IN_ERBB4_SIGNALING	4	36	0.009642862	0.031968032	0.1045857696
REACTOME_SHC1_EVENTS_IN_ERBB4_SIGNALING	4	20	0.0075024106	0.038961039	0.113879318
REACTOME_PI3K_EVENTS_IN_ERBB2_SIGNALING	4	42	0.009356353	0.022977023	0.0873669104
REACTOME_NUCLEAR_SIGNALING_BY_ERBB4	4	38	0.0075560806	0.2597402597	0.3328083447
REACTOME_GLYCOSPHINGOLIPID_METABOLISM	4	37	0.0080444984	0.3966033966	0.4544193584
REACTOME_PPARA_ACTIVATES_GENE_EXPRESSION	4	104	0.0080668203	0.0739260739	0.1557037734
REACTOME_RIP_MEDIATED_NFKB_ACTIVATION_VIA_DAI	4	18	0.004514794	0.5524475524	0.592433357
REACTOME_PRE_NOTCH_TRANSCRIPTION_AND_TRANSLATION	4	27	0.0121663582	0.2477522478	0.3219280719
REACTOME_DEGRADATION_OF_THE_EXTRACELLULAR_MATRIX	4	28	0.0088151018	0.016983017	0.0765423388
REACTOME_MITOCHONDRIAL_PROTEIN_IMPORT	4	49	0.0165400425	0.2167832168	0.2913801527
REACTOME_SIGNALING_BY_HIPPO	4	18	0.015102499	0.011988012	0.0668941448
REACTOME_ACTIVATED_NOTCH1_TRANSMITS_SIGNAL_TO_THE_NUCLEUS	4	26	0.0119135665	0.026973027	0.0937149104
REACTOME_TRAFFICKING_AND_PROCESSING_OF_ENDOSOMAL_TLR	4	12	0.0034798394	0.7182817183	0.7454630716
REACTOME_SIGNALING_BY_NOTCH4	4	12	0.0060729286	0.1568431568	0.2359052849
REACTOME_DOWNSTREAM_SIGNALING_EVENTS_OF_B_CELL_RECEPTOR_BCR	4	92	0.0144642931	0.0879120879	0.1714352214
REACTOME_ACTIVATION_OF_NF_KAPPAB_IN_B_CELLS	4	61	0.0186674809	0.0949050949	0.1793734125
REACTOME_RORA_ACTIVATES_CIRCADIAN_EXPRESSION	4	24	0.0138580128	0.1008991009	0.1857984872
REACTOME_ANTIGEN_ACTIVATES_B_CELL_RECEPTOR_LEADING_TO_GENERATION_OF_SECOND_MESSENGERS	4	29	0.0124745069	0.03996004	0.1152315246
REACTOME_REGULATION_OF_COMPLEMENT_CASCADE	4	13	0.0075818175	0.4125874126	0.4677442171
REACTOME_YAP1_AND_WWTR1_TAZ_STIMULATED_GENE_EXPRESSION	4	24	0.0074806882	0.1708291708	0.2493757658
REACTOME_SIGNALING_BY_NOTCH2	4	12	0.0082583886	0.0749250749	0.157550443
REACTOME_PRE_NOTCH_EXPRESSION_AND_PROCESSING	4	41	0.0099290894	0.2567432567	0.330281495
REACTOME_SIGNALING_BY_THE_B_CELL_RECEPTOR_BCR	4	121	0.013525942	0.020979021	0.0837212323
REACTOME_EXTRACELLULAR_MATRIX_ORGANIZATION	4	86	0.005497112	0.015984016	0.0749214422
REACTOME_NOTCH1_INTRACELLULAR_DOMAIN_REGULATES_TRANSCRIPTION	4	44	0.0119748016	0.007992008	0.0531015376
REACTOME_CIRCADIAN_REPRESSION_OF_EXPRESSION_BY_REV_ERBA	4	23	0.0129644475	0.0539460539	0.1327031747
REACTOME_PRE_NOTCH_PROCESSING_IN_GOLGI	4	16	0.0024600618	0.7542457542	0.7784009425
REACTOME_SIGNALING_BY_NOTCH1	4	68	0.0137611468	0.001998002	0.0289373548
REACTOME_SIGNALING_BY_NOTCH3	4	12	0.0066068913	0.1158841159	0.1989009659
REACTOME_TRIGLYCERIDE_BIOSYNTHESIS	4	38	0.0096609328	0.0709290709	0.151370153
REACTOME_INSULIN_RECEPTOR_SIGNALLING_CASCADE	4	84	0.0083698525	0.004995005	0.0429237429
REACTOME_ARMS_MEDIATED_ACTIVATION	4	17	0.0057723542	0.2327672328	0.3083627575
REACTOME_PROLONGED_ERK_ACTIVATION_EVENTS	4	19	0.0058244962	0.2997002997	0.3689650008
REACTOME_SIGNALLING_TO_RAS	4	27	0.0108072787	0.011988012	0.0668941448
REACTOME_SIGNALING_BY_BMP	4	22	0.0162293273	0.003996004	0.0393194592
REACTOME_CELL_SURFACE_INTERACTIONS_AT_THE_VASCULAR_WALL	4	83	0.008817216	0.0719280719	0.1527434674
REACTOME_NGF_SIGNALLING_VIA_TRKA_FROM_THE_PLASMA_MEMBRANE	4	134	0.012859935	0.013986014	0.0701477511
REACTOME_SIGNALLING_TO_ERKS	4	36	0.0109354431	0.0549450549	0.1338831301
REACTOME_P38MAPK_EVENTS	4	13	0.0107780768	0.006993007	0.0489890544
REACTOME_ACYL_CHAIN_REMODELLING_OF_PI	4	15	0.0043512733	0.4775224775	0.5238523179
REACTOME_TGF_BETA_RECEPTOR_SIGNALING_IN_EMT_EPITHELIAL_TO_MESENCHYMAL_TRANSITION	4	14	0.010843664	0.018981019	0.0802181425
REACTOME_DOWNREGULATION_OF_TGF_BETA_RECEPTOR_SIGNALING	4	21	0.0141846534	0.0799200799	0.163259878
REACTOME_COLLAGEN_FORMATION	4	58	0.0065123574	0.036963037	0.1123711194
REACTOME_SMAD2_SMAD3_SMAD4_HETEROTRIMER_REGULATES_TRANSCRIPTION	4	25	0.0071125819	0.4445554446	0.4957023945
REACTOME_SIGNALING_BY_FGFR_IN_DISEASE	4	121	0.0109129487	0.003996004	0.0393194592
REACTOME_HS_GAG_DEGRADATION	4	20	0.002905629	0.5454545455	0.5859090909
REACTOME_SYNTHESIS_OF_PIPS_AT_THE_EARLY_ENDOSOME_MEMBRANE	4	12	0.0088948367	0.4075924076	0.4645328147
REACTOME_SIGNALLING_TO_P38_VIA_RIT_AND_RIN	4	15	0.0025451415	0.5034965035	0.5486111522
REACTOME_P53_INDEPENDENT_G1_S_DNA_DAMAGE_CHECKPOINT	4	48	0.0206909344	0.043956044	0.1208088287
REACTOME_REGULATION_OF_HYPOXIA_INDUCIBLE_FACTOR_HIF_BY_OXYGEN	4	23	0.0073923451	0.3286713287	0.3933680062
REACTOME_ACYL_CHAIN_REMODELLING_OF_PC	4	22	0.0071784094	0.001998002	0.0289373548
REACTOME_SYNTHESIS_OF_PIPS_AT_THE_GOLGI_MEMBRANE	4	17	0.011653883	0.0819180819	0.1660257981
REACTOME_TGF_BETA_RECEPTOR_SIGNALING_ACTIVATES_SMADS	4	24	0.0151922108	0.1208791209	0.203411471
REACTOME_ACTIVATED_POINT_MUTANTS_OF_FGFR2	4	16	0.0115851219	0.003996004	0.0393194592
REACTOME_PHOSPHOLIPID_METABOLISM	4	190	0.0088898516	0.006993007	0.0489890544
REACTOME_CS_DS_DEGRADATION	4	12	0.0032509232	0.0649350649	0.145567476
REACTOME_SYNTHESIS_OF_PA	4	27	0.0074311376	0.027972028	0.0953860954
REACTOME_OXYGEN_DEPENDENT_PROLINE_HYDROXYLATION_OF_HYPOXIA_INDUCIBLE_FACTOR_ALPHA	4	16	0.0132348017	0.1338661339	0.2132922702
REACTOME_SYNTHESIS_OF_PIPS_AT_THE_LATE_ENDOSOME_MEMBRANE	4	10	0.0263623654	0.015984016	0.0749214422
REACTOME_SYNTHESIS_OF_PE	4	11	0.0177595377	0.001998002	0.0289373548
REACTOME_GASTRIN_CREB_SIGNALLING_PATHWAY_VIA_PKC_AND_MAPK	4	199	0.0049318603	0.2677322677	0.3393381446
REACTOME_CHONDROITIN_SULFATE_BIOSYNTHESIS	4	19	0.0072441554	0.038961039	0.113879318
REACTOME_HYALURONAN_UPTAKE_AND_DEGRADATION	4	10	0.0062770923	0.1248751249	0.2071609214
REACTOME_SIGNALING_BY_FGFR1_MUTANTS	4	28	0.0074521799	0.1518481518	0.2313620186
REACTOME_SYNTHESIS_OF_PIPS_AT_THE_PLASMA_MEMBRANE	4	30	0.015626004	0.006993007	0.0489890544
REACTOME_THE_ACTIVATION_OF_ARYLSULFATASES	4	12	0.006647371	0.4095904096	0.46639756
REACTOME_TRANSCRIPTIONAL_ACTIVITY_OF_SMAD2_SMAD3_SMAD4_HETEROTRIMER	4	36	0.0069122688	0.7692307692	0.7900704873
REACTOME_HYALURONAN_METABOLISM	4	14	0.0106144708	0.010989011	0.0635194402
REACTOME_DOWNREGULATION_OF_SMAD2_3_SMAD4_TRANSCRIPTIONAL_ACTIVITY	4	19	0.0133172511	0.032967033	0.10650252
REACTOME_KERATAN_SULFATE_BIOSYNTHESIS	4	26	0.0054512493	0.1868131868	0.2640374976
REACTOME_REVERSIBLE_HYDRATION_OF_CARBON_DIOXIDE	4	12	0.0036757625	0.3426573427	0.4059607672
REACTOME_SIGNALING_BY_FGFR1_FUSION_MUTANTS	4	17	0.0196913201	0.046953047	0.1230131657
REACTOME_ALPHA_LINOLENIC_ACID_ALA_METABOLISM	4	11	0.007664385	0.1448551449	0.2249617852
REACTOME_SIGNALING_BY_ACTIVATED_POINT_MUTANTS_OF_FGFR1	4	11	0.0082577065	0.1818181818	0.2595389107
REACTOME_PI_METABOLISM	4	47	0.0141268692	0.0689310689	0.1503420437
REACTOME_ABACAVIR_TRANSPORT_AND_METABOLISM	4	10	0.0132873138	0.0639360639	0.1448393434
REACTOME_CHONDROITIN_SULFATE_DERMATAN_SULFATE_METABOLISM	4	47	0.008502965	0.013986014	0.0701477511
REACTOME_LATENT_INFECTION_OF_HOMO_SAPIENS_WITH_MYCOBACTERIUM_TUBERCULOSIS	4	31	0.008309346	0.1508491508	0.2306578356
REACTOME_SYNTHESIS_OF_PC	4	18	0.0069409158	0.1028971029	0.1865462245
REACTOME_HS_GAG_BIOSYNTHESIS	4	30	0.0023320163	0.6853146853	0.7152798618
REACTOME_SIGNALING_BY_FGFR3_MUTANTS	4	11	0.0060941902	0.1408591409	0.2203488259
REACTOME_KERATAN_SULFATE_KERATIN_METABOLISM	4	30	0.0083369916	0.0679320679	0.149939102
REACTOME_APOPTOSIS_INDUCED_DNA_FRAGMENTATION	4	13	0.0083454384	0.0689310689	0.1503420437
REACTOME_KERATAN_SULFATE_DEGRADATION	4	11	0.0008270497	0.983016983	0.983780195
REACTOME_HEPARAN_SULFATE_HEPARIN_HS_GAG_METABOLISM	4	51	0.0071441152	0.012987013	0.0686076219
REACTOME_GLYCOSAMINOGLYCAN_METABOLISM	4	108	0.0066507788	0.1238761239	0.2065670423
REACTOME_ACYL_CHAIN_REMODELLING_OF_PG	4	16	0.0077944072	0.2497502498	0.3238712997
REACTOME_ACYL_CHAIN_REMODELLING_OF_PE	4	21	0.0088415194	0.000999001	0.0289373548
REACTOME_ACYL_CHAIN_REMODELLING_OF_PS	4	15	0.0089878698	0.1808191808	0.2586858203
REACTOME_SIGNALING_BY_FGFR_MUTANTS	4	42	0.0070929088	0.04995005	0.1274962661
REACTOME_MHC_CLASS_II_ANTIGEN_PRESENTATION	4	80	0.0115711565	0.0659340659	0.1462805697
REACTOME_GLYCEROPHOSPHOLIPID_BIOSYNTHESIS	4	82	0.0078807645	0.016983017	0.0765423388
REACTOME_A_TETRASACCHARIDE_LINKER_SEQUENCE_IS_REQUIRED_FOR_GAG_SYNTHESIS	4	25	0.0045112102	0.0889110889	0.1723404415
REACTOME_CDK_MEDIATED_PHOSPHORYLATION_AND_REMOVAL_OF_CDC6	4	46	0.020165488	0.1378621379	0.2177748722
REACTOME_PLATELET_ADHESION_TO_EXPOSED_COLLAGEN	4	11	0.0035681184	0.3016983017	0.3689650008
REACTOME_VEGF_LIGAND_RECEPTOR_INTERACTIONS	4	10	0.0046173954	0.3066933067	0.372248279
REACTOME_ENOS_ACTIVATION_AND_REGULATION	4	19	0.0057672397	0.1518481518	0.2313620186
REACTOME_MICRORNA_MIRNA_BIOGENESIS	4	21	0.0151315604	0.1868131868	0.2640374976
REACTOME_NUCLEAR_EVENTS_KINASE_AND_TRANSCRIPTION_FACTOR_ACTIVATION	4	24	0.0103230826	0.2327672328	0.3083627575
REACTOME_RETROGRADE_NEUROTROPHIN_SIGNALLING	4	13	0.0059756105	0.2767232767	0.3466436382
REACTOME_ERKS_ARE_INACTIVATED	4	12	0.0105290914	0.1748251748	0.2526341372
REACTOME_PI3K_AKT_ACTIVATION	4	36	0.0115482976	0.0699300699	0.1507355521
REACTOME_REGULATORY_RNA_PATHWAYS	4	24	0.0171280656	0.1478521479	0.2274241272
REACTOME_EGFR_DOWNREGULATION	4	24	0.0082631531	0.1028971029	0.1865462245
REACTOME_PROCESSING_OF_CAPPED_INTRON_CONTAINING_PRE_MRNA	4	126	0.0168501148	0.3006993007	0.3689650008
REACTOME_TCR_SIGNALING	4	44	0.0133047553	0.1298701299	0.2100409001
REACTOME_REGULATION_OF_PYRUVATE_DEHYDROGENASE_PDH_COMPLEX	4	12	0.0137942353	0.0619380619	0.1415570245
REACTOME_DOWNSTREAM_TCR_SIGNALING	4	27	0.0096946866	0.4765234765	0.5236477078
REACTOME_BASIGIN_INTERACTIONS	4	24	0.002810938	0.6123876124	0.6470226495
REACTOME_AKT_PHOSPHORYLATES_TARGETS_IN_THE_CYTOSOL	4	12	0.0126962544	0.047952048	0.1243665791
REACTOME_GAB1_SIGNALOSOME	4	36	0.0115521995	0.0659340659	0.1462805697
REACTOME_SHC1_EVENTS_IN_EGFR_SIGNALING	4	15	0.004326192	0.2417582418	0.3176619507
REACTOME_ACTIVATION_OF_THE_MRNA_UPON_BINDING_OF_THE_CAP_BINDING_COMPLEX_AND_EIFS_AND_SUBSEQUENT_BINDING_TO_43S	4	57	0.0172099588	0.2537462537	0.3274063274
REACTOME_GLUTAMATE_NEUROTRANSMITTER_RELEASE_CYCLE	4	15	0.0166272616	0.3186813187	0.3853472981
REACTOME_ERK_MAPK_TARGETS	4	21	0.0111715449	0.0689310689	0.1503420437
REACTOME_TIE2_SIGNALING	4	17	0.0114551496	0.000999001	0.0289373548
REACTOME_GENERATION_OF_SECOND_MESSENGER_MOLECULES	4	20	0.0058875344	0.2477522478	0.3219280719
REACTOME_GENERIC_TRANSCRIPTION_PATHWAY	4	340	0.0091980024	0.1618381618	0.2414460539
REACTOME_RESPONSE_TO_ELEVATED_PLATELET_CYTOSOLIC_CA2_	4	78	0.0082991529	0.025974026	0.093001443
REACTOME_TRANSPORT_OF_MATURE_TRANSCRIPT_TO_CYTOPLASM	4	44	0.0206867613	0.2417582418	0.3176619507
REACTOME_METABOLISM_OF_AMINO_ACIDS_AND_DERIVATIVES	4	196	0.0065970513	0.1268731269	0.2085962507
REACTOME_RNA_POL_I_TRANSCRIPTION	4	81	0.010309667	0.022977023	0.0873669104
REACTOME_FATTY_ACYL_COA_BIOSYNTHESIS	4	18	0.0040563658	0.5954045954	0.6316679206
REACTOME_P75NTR_RECRUITS_SIGNALLING_COMPLEXES	4	11	0.0058874462	0.3276723277	0.3925368312
REACTOME_BIOLOGICAL_OXIDATIONS	4	134	0.0050320559	0.01998002	0.0822819353
REACTOME_REGULATED_PROTEOLYSIS_OF_P75NTR	4	10	0.0088811397	0.4305694306	0.4834529582
REACTOME_TRANSMISSION_ACROSS_CHEMICAL_SYNAPSES	4	181	0.0110757259	0.002997003	0.0348030348
REACTOME_P75NTR_SIGNALS_VIA_NFKB	4	13	0.006598106	0.3786213786	0.4396783397
REACTOME_CASPASE_MEDIATED_CLEAVAGE_OF_CYTOSKELETAL_PROTEINS	4	12	0.0086316522	0.037962038	0.1127490021
REACTOME_XENOBIOTICS	4	15	0.1451173948	0.0539460539	0.1327031747
REACTOME_INTEGRIN_CELL_SURFACE_INTERACTIONS	4	78	0.0084578657	0.1018981019	0.1860434183
REACTOME_REGULATION_OF_ORNITHINE_DECARBOXYLASE_ODC	4	48	0.0189208683	0.1968031968	0.2724804733
REACTOME_CYTOCHROME_P450_ARRANGED_BY_SUBSTRATE_TYPE	4	49	0.0062802313	0.042957043	0.1190787707
REACTOME_BASE_FREE_SUGAR_PHOSPHATE_REMOVAL_VIA_THE_SINGLE_NUCLEOTIDE_REPLACEMENT_PATHWAY	4	10	0.0122747424	0.1818181818	0.2595389107
REACTOME_APOPTOTIC_CLEAVAGE_OF_CELL_ADHESION_PROTEINS	4	10	0.0020040004	0.2537462537	0.3274063274
REACTOME_HDL_MEDIATED_LIPID_TRANSPORT	4	15	0.004510347	0.0689310689	0.1503420437
REACTOME_NRAGE_SIGNALS_DEATH_THROUGH_JNK	4	43	0.0114531829	0.010989011	0.0635194402
REACTOME_SLBP_DEPENDENT_PROCESSING_OF_REPLICATION_DEPENDENT_HISTONE_PRE_MRNAS	4	11	0.0166429269	0.043956044	0.1208088287
REACTOME_NRIF_SIGNALS_CELL_DEATH_FROM_THE_NUCLEUS	4	14	0.0063542788	0.1738261738	0.2520381755
REACTOME_REGULATION_OF_APOPTOSIS	4	56	0.0190373686	0.002997003	0.0348030348
REACTOME_RNA_POL_II_TRANSCRIPTION	4	93	0.0158585899	0.1748251748	0.2526341372
REACTOME_NEURONAL_SYSTEM	4	273	0.0087282581	0.021978022	0.0855881279
REACTOME_NFKB_IS_ACTIVATED_AND_SIGNALS_SURVIVAL	4	10	0.0103491362	0.2157842158	0.2912522033
REACTOME_REGULATION_OF_BETA_CELL_DEVELOPMENT	4	28	0.0030794256	0.4705294705	0.5188301861
REACTOME_PHASE1_FUNCTIONALIZATION_OF_COMPOUNDS	4	68	0.005517959	0.013986014	0.0701477511
REACTOME_RNA_POL_III_TRANSCRIPTION	4	33	0.0114549396	0.5484515485	0.5886378401
REACTOME_CELL_DEATH_SIGNALLING_VIA_NRAGE_NRIF_AND_NADE	4	58	0.0132582229	0.000999001	0.0289373548
REACTOME_NEUROTRANSMITTER_RELEASE_CYCLE	4	33	0.0149697834	0.0549450549	0.1338831301
REACTOME_P75_NTR_RECEPTOR_MEDIATED_SIGNALLING	4	79	0.0119697655	0.035964036	0.1111694061
REACTOME_AMINO_ACID_TRANSPORT_ACROSS_THE_PLASMA_MEMBRANE	4	30	0.0094711704	0.007992008	0.0531015376
REACTOME_ENDOGENOUS_STEROLS	4	15	0.0105538964	0.033966034	0.1078379748
REACTOME_REGULATION_OF_GENE_EXPRESSION_IN_BETA_CELLS	4	18	0.0045294188	0.2667332667	0.3384047055
REACTOME_GLYCOLYSIS	4	27	0.0121528846	0.0849150849	0.1699620256
REACTOME_PROCESSIVE_SYNTHESIS_ON_THE_LAGGING_STRAND	4	15	0.0048981884	0.7632367632	0.7851653534
REACTOME_PEPTIDE_CHAIN_ELONGATION	4	86	0.0121547737	0.5784215784	0.616186293
REACTOME_COMMON_PATHWAY	4	14	0.0146008972	0.0989010989	0.1842247348
REACTOME_MRNA_CAPPING	4	29	0.0138015824	0.1888111888	0.2656960943
REACTOME_MITOCHONDRIAL_FATTY_ACID_BETA_OXIDATION	4	13	0.023911828	0.001998002	0.0289373548
REACTOME_SIGNALING_BY_GPCR	4	886	0.003532598	0.002997003	0.0348030348
REACTOME_PEPTIDE_LIGAND_BINDING_RECEPTORS	4	183	0.005209659	0.001998002	0.0289373548
REACTOME_METABOLISM_OF_POLYAMINES	4	15	0.0049216296	0.2947052947	0.3635168659
REACTOME_CLASS_A1_RHODOPSIN_LIKE_RECEPTORS	4	293	0.0040258908	0.0579420579	0.1375456956
REACTOME_NOTCH_HLH_TRANSCRIPTION_PATHWAY	4	12	0.0154095516	0.021978022	0.0855881279
REACTOME_INTEGRATION_OF_ENERGY_METABOLISM	4	116	0.0079135714	0.036963037	0.1123711194
REACTOME_CELL_CYCLE_MITOTIC	4	298	0.0098057584	0.1628371628	0.2415386685
REACTOME_GLUCONEOGENESIS	4	31	0.0074351981	0.1768231768	0.2540970735
REACTOME_DOPAMINE_NEUROTRANSMITTER_RELEASE_CYCLE	4	10	0.0085989186	0.3766233766	0.4389399028
REACTOME_OPIOID_SIGNALLING	4	77	0.0083101546	0.1958041958	0.2719737159
REACTOME_RECRUITMENT_OF_MITOTIC_CENTROSOME_PROTEINS_AND_COMPLEXES	4	59	0.0150005175	0.2037962038	0.2800568302
REACTOME_MITOCHONDRIAL_TRNA_AMINOACYLATION	4	21	0.0246208039	0.011988012	0.0668941448
REACTOME_CYTOSOLIC_TRNA_AMINOACYLATION	4	24	0.015783469	0.4645354645	0.5148634684
REACTOME_CA_DEPENDENT_EVENTS	4	29	0.0162751193	0.008991009	0.0568108362
REACTOME_ACETYLCHOLINE_NEUROTRANSMITTER_RELEASE_CYCLE	4	10	0.001353678	0.8861138861	0.8958437641
REACTOME_ADENYLATE_CYCLASE_ACTIVATING_PATHWAY	4	10	0.0219285239	0.004995005	0.0429237429
REACTOME_ADENYLATE_CYCLASE_INHIBITORY_PATHWAY	4	13	0.0123082322	0.021978022	0.0855881279
REACTOME_DARPP_32_EVENTS	4	24	0.0102087235	0.2767232767	0.3466436382
REACTOME_CHEMOKINE_RECEPTORS_BIND_CHEMOKINES	4	55	0.0065825721	0.2427572428	0.3183256215
REACTOME_LOSS_OF_NLP_FROM_MITOTIC_CENTROSOMES	4	52	0.0128722711	0.6153846154	0.6491250157
REACTOME_NEUROTRANSMITTER_RECEPTOR_BINDING_AND_DOWNSTREAM_TRANSMISSION_IN_THE_POSTSYNAPTIC_CELL	4	133	0.010522856	0.00999001	0.0601734714
REACTOME_CELL_CYCLE_CHECKPOINTS	4	105	0.0189332803	0.0579420579	0.1375456956
REACTOME_DIABETES_PATHWAYS	4	127	0.0089208431	0.0569430569	0.136430484
REACTOME_P130CAS_LINKAGE_TO_MAPK_SIGNALING_FOR_INTEGRINS	4	15	0.0039407449	0.0549450549	0.1338831301
REACTOME_GLYCOPROTEIN_HORMONES	4	12	0.168311973	0.1588411588	0.2380770392
REACTOME_NOREPINEPHRINE_NEUROTRANSMITTER_RELEASE_CYCLE	4	10	0.0042708063	0.5184815185	0.5597342356
REACTOME_PLC_BETA_MEDIATED_EVENTS	4	42	0.0134879683	0.008991009	0.0568108362
REACTOME_REGULATION_OF_INSULIN_LIKE_GROWTH_FACTOR_IGF_ACTIVITY_BY_INSULIN_LIKE_GROWTH_FACTOR_BINDING_PROTEINS_IGFBPS	4	16	0.0127690648	0.004995005	0.0429237429
REACTOME_GRB2_SOS_PROVIDES_LINKAGE_TO_MAPK_SIGNALING_FOR_INTERGRINS_	4	15	0.0103055915	0.000999001	0.0289373548
REACTOME_PEPTIDE_HORMONE_BIOSYNTHESIS	4	14	0.1392830767	0.3866133866	0.446145618
REACTOME_G_PROTEIN_ACTIVATION	4	27	0.0073605151	0.1738261738	0.2520381755
REACTOME_ACETYLCHOLINE_BINDING_AND_DOWNSTREAM_EVENTS	4	15	0.0065170329	0.0699300699	0.1507355521
REACTOME_ABC_FAMILY_PROTEINS_MEDIATED_TRANSPORT	4	33	0.0111179918	0.004995005	0.0429237429
REACTOME_TRNA_AMINOACYLATION	4	42	0.0201298881	0.014985015	0.0731654709
REACTOME_OLFACTORY_SIGNALING_PATHWAY	4	314	0.1023373073	0.0939060939	0.1780072868
REACTOME_STEROID_HORMONES	4	28	0.0053555119	0.1458541459	0.2259687428
REACTOME_PKA_MEDIATED_PHOSPHORYLATION_OF_CREB	4	17	0.0192794486	0.012987013	0.0686076219
REACTOME_RECRUITMENT_OF_NUMA_TO_MITOTIC_CENTROSOMES	4	10	0.0112305687	0.002997003	0.0348030348
REACTOME_AMINE_DERIVED_HORMONES	4	15	0.0125963576	0.2047952048	0.2805324325
REACTOME_TRANSMEMBRANE_TRANSPORT_OF_SMALL_MOLECULES	4	408	0.0053537954	0.036963037	0.1123711194
REACTOME_INTEGRIN_ALPHAIIB_BETA3_SIGNALING	4	27	0.0095761728	0.006993007	0.0489890544
REACTOME_NUCLEAR_RECEPTOR_TRANSCRIPTION_PATHWAY	4	46	0.0066759557	0.1178821179	0.2007266182
REACTOME_INSULIN_SYNTHESIS_AND_PROCESSING	4	20	0.0189037785	0.001998002	0.0289373548
REACTOME_CYCLIN_E_ASSOCIATED_EVENTS_DURING_G1_S_TRANSITION_	4	62	0.0186908127	0.00999001	0.0601734714
REACTOME_HOMOLOGOUS_RECOMBINATION_REPAIR_OF_REPLICATION_INDEPENDENT_DOUBLE_STRAND_BREAKS	4	16	0.0161598936	0.1708291708	0.2493757658
REACTOME_G1_PHASE	4	35	0.0103563813	0.0919080919	0.1757708167
REACTOME_P53_DEPENDENT_G1_DNA_DAMAGE_RESPONSE	4	53	0.0174956474	0.0769230769	0.1594113282
REACTOME_TRANSCRIPTION_COUPLED_NER_TC_NER	4	44	0.0158069869	0.0839160839	0.1692767327
REACTOME_RNA_POL_II_TRANSCRIPTION_PRE_INITIATION_AND_PROMOTER_OPENING	4	40	0.017431215	0.012987013	0.0686076219
REACTOME_GLUCAGON_SIGNALING_IN_METABOLIC_REGULATION	4	33	0.0080429035	0.046953047	0.1230131657
REACTOME_MRNA_PROCESSING	4	146	0.0144073993	0.3596403596	0.4214331123
REACTOME_SIGNALING_BY_PDGF	4	118	0.0104732971	0.028971029	0.0972491051
REACTOME_ASSOCIATION_OF_TRIC_CCT_WITH_TARGET_PROTEINS_DURING_BIOSYNTHESIS	4	26	0.0097612255	0.3006993007	0.3689650008
REACTOME_PREFOLDIN_MEDIATED_TRANSFER_OF_SUBSTRATE_TO_CCT_TRIC	4	25	0.0083739135	0.2917082917	0.3612026782
REACTOME_HORMONE_LIGAND_BINDING_RECEPTORS	4	10	0.1994065233	0.1298701299	0.2100409001
REACTOME_GPVI_MEDIATED_ACTIVATION_CASCADE	4	31	0.0159440581	0.000999001	0.0289373548
REACTOME_PROTEIN_FOLDING	4	49	0.0112657919	0.1078921079	0.1915605056
REACTOME_FORMATION_OF_TUBULIN_FOLDING_INTERMEDIATES_BY_CCT_TRIC	4	19	0.0058047149	0.3486513487	0.4115490736
REACTOME_PEROXISOMAL_LIPID_METABOLISM	4	20	0.0105447953	0.1668331668	0.2457690881
REACTOME_POST_CHAPERONIN_TUBULIN_FOLDING_PATHWAY	4	16	0.0032847064	0.5984015984	0.633804158
REACTOME_STRIATED_MUSCLE_CONTRACTION	4	27	0.0085330751	0.001998002	0.0289373548
REACTOME_METABOLISM_OF_NUCLEOTIDES	4	71	0.0080074188	0.1268731269	0.2085962507
REACTOME_AMINE_LIGAND_BINDING_RECEPTORS	4	37	0.0032711929	0.9230769231	0.9295673077
REACTOME_METABOLISM_OF_PROTEINS	4	421	0.0076599955	0.0919080919	0.1757708167
REACTOME_DOWNSTREAM_SIGNAL_TRANSDUCTION	4	91	0.0133766437	0.016983017	0.0765423388
REACTOME_MUSCLE_CONTRACTION	4	46	0.0080835083	0.001998002	0.0289373548
REACTOME_SEROTONIN_RECEPTORS	4	12	0.0063753269	0.7762237762	0.7940892441
REACTOME_M_G1_TRANSITION	4	72	0.0227676921	0.0649350649	0.145567476
REACTOME_MRNA_SPLICING	4	97	0.0173812477	0.3116883117	0.3779550647
REACTOME_MRNA_SPLICING_MINOR_PATHWAY	4	38	0.0237132461	0.0899100899	0.1734941705
REACTOME_3_UTR_MEDIATED_TRANSLATIONAL_REGULATION	4	106	0.0150539892	0.1278721279	0.2094373225
REACTOME_PROCESSING_OF_CAPPED_INTRONLESS_PRE_MRNA	4	23	0.0289546291	0.027972028	0.0953860954
REACTOME_PURINE_RIBONUCLEOSIDE_MONOPHOSPHATE_BIOSYNTHESIS	4	11	0.0083685531	0.1168831169	0.1995527651
REACTOME_G1_S_TRANSITION	4	100	0.0193077439	0.008991009	0.0568108362
REACTOME_CITRIC_ACID_CYCLE_TCA_CYCLE	4	19	0.0206922698	0.0509490509	0.1285192303
REACTOME_TRANSCRIPTION	4	191	0.0080013223	0.3826173826	0.4427233449
REACTOME_POL_SWITCHING	4	13	0.0166303026	0.2847152847	0.3539035699
REACTOME_NUCLEOTIDE_EXCISION_REPAIR	4	49	0.0142562817	0.1668331668	0.2457690881
REACTOME_AXON_GUIDANCE	4	239	0.0088860703	0.015984016	0.0749214422
REACTOME_ACTIVATION_OF_CHAPERONE_GENES_BY_XBP1S	4	44	0.012096074	0.2047952048	0.2805324325
REACTOME_REGULATION_OF_INSULIN_SECRETION_BY_GLUCAGON_LIKE_PEPTIDE1	4	42	0.0097705758	0.003996004	0.0393194592
REACTOME_PERK_REGULATED_GENE_EXPRESSION	4	27	0.0113034023	0.1318681319	0.2119426708
REACTOME_G_ALPHA_Q_SIGNALLING_EVENTS	4	178	0.0050623481	0.1228771229	0.2059669849
REACTOME_P2Y_RECEPTORS	4	12	0.0015768811	0.7712287712	0.7908622801
REACTOME_TRAFFICKING_OF_AMPA_RECEPTORS	4	26	0.0159571584	0.0889110889	0.1723404415
REACTOME_NCAM1_INTERACTIONS	4	39	0.0137274716	0.001998002	0.0289373548
REACTOME_CLASS_C_3_METABOTROPIC_GLUTAMATE_PHEROMONE_RECEPTORS	4	14	0.006201829	0.1338661339	0.2132922702
REACTOME_REGULATION_OF_INSULIN_SECRETION	4	89	0.0076007335	0.0759240759	0.1586161003
REACTOME_NCAM_SIGNALING_FOR_NEURITE_OUT_GROWTH	4	64	0.0130254042	0.002997003	0.0348030348
REACTOME_INHIBITION_OF_INSULIN_SECRETION_BY_ADRENALINE_NORADRENALINE	4	25	0.0094247014	0.026973027	0.0937149104
REACTOME_NUCLEOTIDE_LIKE_PURINERGIC_RECEPTORS	4	16	0.0025264607	0.0999000999	0.1852823436
REACTOME_ACTIVATION_OF_CHAPERONES_BY_ATF6_ALPHA	4	11	0.0168142658	0.1078921079	0.1915605056
REACTOME_TRANSPORT_OF_MATURE_MRNA_DERIVED_FROM_AN_INTRONLESS_TRANSCRIPT	4	33	0.0215852174	0.2017982018	0.2779037202
REACTOME_EICOSANOID_LIGAND_BINDING_RECEPTORS	4	15	0.0042418828	0.1058941059	0.1898435362
REACTOME_ACTIVATION_OF_GENES_BY_ATF4	4	24	0.010793029	0.1468531469	0.2269708709
REACTOME_UNFOLDED_PROTEIN_RESPONSE	4	76	0.0134230777	0.027972028	0.0953860954
REACTOME_CLASS_B_2_SECRETIN_FAMILY_RECEPTORS	4	87	0.0056360127	0.0939060939	0.1780072868
REACTOME_GLUCAGON_TYPE_LIGAND_RECEPTORS	4	33	0.0106153006	0.003996004	0.0393194592
REACTOME_REGULATION_OF_INSULIN_SECRETION_BY_ACETYLCHOLINE	4	10	0.0042881156	0.003996004	0.0393194592
REACTOME_G_ALPHA1213_SIGNALLING_EVENTS	4	73	0.010767828	0.00999001	0.0601734714
REACTOME_FANCONI_ANEMIA_PATHWAY	4	21	0.0196701643	0.046953047	0.1230131657
REACTOME_TRAFFICKING_OF_GLUR2_CONTAINING_AMPA_RECEPTORS	4	14	0.017822368	0.004995005	0.0429237429
REACTOME_FORMATION_OF_RNA_POL_II_ELONGATION_COMPLEX_	4	43	0.0163701597	0.2067932068	0.282668551
REACTOME_MRNA_3_END_PROCESSING	4	25	0.0223500231	0.2577422577	0.3309061456
REACTOME_POST_TRANSLATIONAL_MODIFICATION_SYNTHESIS_OF_GPI_ANCHORED_PROTEINS	4	26	0.0118395869	0.1288711289	0.2097410166
REACTOME_CYCLIN_A_B1_ASSOCIATED_EVENTS_DURING_G2_M_TRANSITION	4	15	0.0099559898	0.2177822178	0.2924179987
REACTOME_ELONGATION_ARREST_AND_RECOVERY	4	31	0.0177354288	0.3216783217	0.3878796601
REACTOME_SLC_MEDIATED_TRANSMEMBRANE_TRANSPORT	4	239	0.0056983686	0.0609390609	0.1402686599
REACTOME_ADP_SIGNALLING_THROUGH_P2RY1	4	25	0.0064519327	0.0639360639	0.1448393434
REACTOME_G_BETA_GAMMA_SIGNALLING_THROUGH_PLC_BETA	4	20	0.0072402215	0.013986014	0.0701477511
REACTOME_CD28_CO_STIMULATION	4	30	0.0139736262	0.020979021	0.0837212323
REACTOME_GPCR_DOWNSTREAM_SIGNALING	4	777	0.0037096463	0.004995005	0.0429237429
REACTOME_SYNTHESIS_SECRETION_AND_DEACYLATION_OF_GHRELIN	4	15	0.0054830152	0.4005994006	0.4577771519
REACTOME_ADHERENS_JUNCTIONS_INTERACTIONS	4	27	0.0091651624	0.1378621379	0.2177748722
REACTOME_CRMPS_IN_SEMA3A_SIGNALING	4	14	0.0058867843	0.1098901099	0.1929814055
REACTOME_OTHER_SEMAPHORIN_INTERACTIONS	4	15	0.0032085956	0.5024975025	0.5479858551
REACTOME_ACTIVATION_OF_RAC	4	13	0.0069084112	0.3256743257	0.3915990726
REACTOME_PURINE_SALVAGE	4	13	0.0094024237	0.03996004	0.1152315246
REACTOME_G_ALPHA_I_SIGNALLING_EVENTS	4	189	0.004465905	0.3296703297	0.3941976391
REACTOME_SEMA3A_PAK_DEPENDENT_AXON_REPULSION	4	14	0.0059450616	0.4345654346	0.4858238033
REACTOME_CD28_DEPENDENT_VAV1_PATHWAY	4	11	0.0065835317	0.0929070929	0.176894007
REACTOME_SEMA4D_IN_SEMAPHORIN_SIGNALING	4	28	0.0103991017	0.01998002	0.0822819353
REACTOME_SEMAPHORIN_INTERACTIONS	4	63	0.0089499089	0.3436563437	0.4067704564
REACTOME_SEMA4D_INDUCED_CELL_MIGRATION_AND_GROWTH_CONE_COLLAPSE	4	24	0.0112800197	0.025974026	0.093001443
REACTOME_SEMA3A_PLEXIN_REPULSION_SIGNALING_BY_INHIBITING_INTEGRIN_ADHESION	4	13	0.0055492351	0.1098901099	0.1929814055
REACTOME_LYSOSOME_VESICLE_BIOGENESIS	4	23	0.0081953095	0.3246753247	0.391127564
REACTOME_G_BETA_GAMMA_SIGNALLING_THROUGH_PI3KGAMMA	4	25	0.0072200169	0.0999000999	0.1852823436
REACTOME_TRANSPORT_OF_GLUCOSE_AND_OTHER_SUGARS_BILE_SALTS_AND_ORGANIC_ACIDS_METAL_IONS_AND_AMINE_COMPOUNDS	4	89	0.0054966386	0.0569430569	0.136430484
REACTOME_SPHINGOLIPID_METABOLISM	4	62	0.0082230034	0.1968031968	0.2724804733
REACTOME_PD1_SIGNALING	4	11	0.0049669149	0.7722277722	0.7912572324
REACTOME_G_ALPHA_S_SIGNALLING_EVENTS	4	120	0.0053996155	0.030969031	0.1031500799
REACTOME_CELL_CELL_JUNCTION_ORGANIZATION	4	56	0.006118062	0.1628371628	0.2415386685
REACTOME_G_ALPHA_Z_SIGNALLING_EVENTS	4	44	0.0088740308	0.0569430569	0.136430484
REACTOME_FACILITATIVE_NA_INDEPENDENT_GLUCOSE_TRANSPORTERS	4	12	0.0060518227	0.005994006	0.0471114252
REACTOME_COSTIMULATION_BY_THE_CD28_FAMILY	4	54	0.0143495111	0.006993007	0.0489890544
REACTOME_SIGNALING_BY_ROBO_RECEPTOR	4	29	0.0114860461	0.1708291708	0.2493757658
REACTOME_CD28_DEPENDENT_PI3K_AKT_SIGNALING	4	20	0.0143784223	0.001998002	0.0289373548
REACTOME_TIGHT_JUNCTION_INTERACTIONS	4	29	0.0045267814	0.1408591409	0.2203488259
REACTOME_G_PROTEIN_BETA_GAMMA_SIGNALLING	4	28	0.0082979298	0.041958042	0.118087153
REACTOME_TRANSPORT_OF_INORGANIC_CATIONS_ANIONS_AND_AMINO_ACIDS_OLIGOPEPTIDES	4	92	0.006762674	0.0509490509	0.1285192303
REACTOME_GOLGI_ASSOCIATED_VESICLE_BIOGENESIS	4	52	0.007809007	0.7942057942	0.8099139784
REACTOME_CTLA4_INHIBITORY_SIGNALING	4	21	0.0143122509	0.032967033	0.10650252
REACTOME_FORMATION_OF_TRANSCRIPTION_COUPLED_NER_TC_NER_REPAIR_COMPLEX	4	29	0.0117679783	0.3926073926	0.4502410401
REACTOME_AMINO_ACID_AND_OLIGOPEPTIDE_SLC_TRANSPORTERS	4	48	0.0076111261	0.01998002	0.0822819353
REACTOME_CDT1_ASSOCIATION_WITH_THE_CDC6_ORC_ORIGIN_COMPLEX	4	48	0.0193682775	0.0619380619	0.1415570245
REACTOME_BRANCHED_CHAIN_AMINO_ACID_CATABOLISM	4	17	0.01951223	0.000999001	0.0289373548
REACTOME_REPAIR_SYNTHESIS_FOR_GAP_FILLING_BY_DNA_POL_IN_TC_NER	4	14	0.0079312987	0.5164835165	0.5585127959
REACTOME_RECEPTOR_LIGAND_BINDING_INITIATES_THE_SECOND_PROTEOLYTIC_CLEAVAGE_OF_NOTCH_RECEPTOR	4	11	0.0022397752	0.4115884116	0.4674338877
REACTOME_SYNTHESIS_OF_DNA	4	84	0.0202001683	0.0889110889	0.1723404415
REACTOME_NA_CL_DEPENDENT_NEUROTRANSMITTER_TRANSPORTERS	4	17	0.0050719419	0.4335664336	0.4851277195
REACTOME_FORMATION_OF_FIBRIN_CLOT_CLOTTING_CASCADE	4	31	0.0054183418	0.1108891109	0.1934182191
REACTOME_DEADENYLATION_OF_MRNA	4	19	0.0264077347	0.028971029	0.0972491051
REACTOME_MRNA_DECAY_BY_5_TO_3_EXORIBONUCLEASE	4	14	0.0276437524	0.1288711289	0.2097410166
REACTOME_SIGNAL_AMPLIFICATION	4	31	0.0075275224	0.022977023	0.0873669104
REACTOME_ZINC_TRANSPORTERS	4	15	0.0020227823	0.5564435564	0.5957273623
REACTOME_DOUBLE_STRAND_BREAK_REPAIR	4	22	0.0171984154	0.1328671329	0.213282359
REACTOME_RAS_ACTIVATION_UOPN_CA2_INFUX_THROUGH_NMDA_RECEPTOR	4	16	0.0166845648	0.01998002	0.0822819353
REACTOME_METAL_ION_SLC_TRANSPORTERS	4	22	0.0044822069	0.2097902098	0.2855539392
REACTOME_AUTODEGRADATION_OF_THE_E3_UBIQUITIN_LIGASE_COP1	4	47	0.020161112	0.1238761239	0.2065670423
REACTOME_SMOOTH_MUSCLE_CONTRACTION	4	23	0.0059973923	0.4125874126	0.4677442171
REACTOME_ACTIVATION_OF_NMDA_RECEPTOR_UPON_GLUTAMATE_BINDING_AND_POSTSYNAPTIC_EVENTS	4	36	0.0177880267	0.005994006	0.0471114252
REACTOME_CREB_PHOSPHORYLATION_THROUGH_THE_ACTIVATION_OF_RAS	4	26	0.0212194733	0.001998002	0.0289373548
REACTOME_POST_NMDA_RECEPTOR_ACTIVATION_EVENTS	4	32	0.0181487695	0.012987013	0.0686076219
REACTOME_UNBLOCKING_OF_NMDA_RECEPTOR_GLUTAMATE_BINDING_AND_ACTIVATION	4	14	0.027602991	0.000999001	0.0289373548
REACTOME_METABOLISM_OF_MRNA	4	209	0.0144237266	0.0569430569	0.136430484
REACTOME_MRNA_DECAY_BY_3_TO_5_EXORIBONUCLEASE	4	11	0.0145826682	0.3206793207	0.3873998541
REACTOME_BILE_SALT_AND_ORGANIC_ANION_SLC_TRANSPORTERS	4	11	0.0056016856	0.0859140859	0.1702598314
REACTOME_DEADENYLATION_DEPENDENT_MRNA_DECAY	4	44	0.0223474414	0.1308691309	0.2108628871
REACTOME_CREB_PHOSPHORYLATION_THROUGH_THE_ACTIVATION_OF_CAMKII	4	14	0.017899227	0.012987013	0.0686076219
REACTOME_THROMBOXANE_SIGNALLING_THROUGH_TP_RECEPTOR	4	23	0.0071042825	0.017982018	0.0785722752
REACTOME_CELL_EXTRACELLULAR_MATRIX_INTERACTIONS	4	14	0.0023923063	0.971028971	0.9725379516
REACTOME_ADP_SIGNALLING_THROUGH_P2RY12	4	21	0.0075665335	0.045954046	0.121882233
REACTOME_CELL_JUNCTION_ORGANIZATION	4	77	0.0045321817	0.5534465534	0.5930113112
REACTOME_AMINE_COMPOUND_SLC_TRANSPORTERS	4	27	0.0055819814	0.1588411588	0.2380770392
REACTOME_PYRUVATE_METABOLISM	4	18	0.0094865429	0.031968032	0.1045857696
REACTOME_PURINE_CATABOLISM	4	10	0.0026410114	0.4805194805	0.5266918456
REACTOME_GLUCOSE_TRANSPORT	4	38	0.0090097176	0.1768231768	0.2540970735
REACTOME_FRS2_MEDIATED_CASCADE	4	36	0.0096594192	0.000999001	0.0289373548
REACTOME_METABOLISM_OF_RNA	4	253	0.0130479671	0.1408591409	0.2203488259
REACTOME_MITOTIC_G1_G1_S_PHASES	4	124	0.0140435216	0.1298701299	0.2100409001
REACTOME_PI_3K_CASCADE	4	54	0.0074945352	0.034965035	0.1093930342
REACTOME_DOWNSTREAM_SIGNALING_OF_ACTIVATED_FGFR	4	97	0.0108330496	0.001998002	0.0289373548
REACTOME_REGULATION_OF_MITOTIC_CELL_CYCLE	4	77	0.0177750241	0.0699300699	0.1507355521
REACTOME_TAK1_ACTIVATES_NFKB_BY_PHOSPHORYLATION_AND_ACTIVATION_OF_IKKS_COMPLEX	4	23	0.0063468458	0.3866133866	0.446145618
REACTOME_REGULATION_OF_AMPK_ACTIVITY_VIA_LKB1	4	14	0.0115243269	0.3306693307	0.3950257342
REACTOME_MITOTIC_M_M_G1_PHASES	4	162	0.0147103512	0.0849150849	0.1699620256
REACTOME_MYOGENESIS	4	26	0.0114295253	0.012987013	0.0686076219
REACTOME_MAP_KINASE_ACTIVATION_IN_TLR_CASCADE	4	49	0.0116230219	0.1878121878	0.2648686106
REACTOME_PHOSPHOLIPASE_C_MEDIATED_CASCADE	4	53	0.0093697276	0.0549450549	0.1338831301
REACTOME_ACTIVATION_OF_KAINATE_RECEPTORS_UPON_GLUTAMATE_BINDING	4	31	0.0095014665	0.001998002	0.0289373548
REACTOME_IONOTROPIC_ACTIVITY_OF_KAINATE_RECEPTORS	4	11	0.0135079324	0.023976024	0.0895799852
REACTOME_ACTIVATION_OF_THE_AP1_FAMILY_OF_TRANSCRIPTION_FACTORS	4	10	0.0138587227	0.000999001	0.0289373548
REACTOME_MAPK_TARGETS_NUCLEAR_EVENTS_MEDIATED_BY_MAP_KINASES	4	30	0.012319325	0.1338661339	0.2132922702
REACTOME_SYNTHESIS_AND_INTERCONVERSION_OF_NUCLEOTIDE_DI_AND_TRIPHOSPHATES	4	18	0.0035023142	0.6213786214	0.6543766691
REACTOME_GPCR_LIGAND_BINDING	4	394	0.0034475664	0.3456543457	0.4083853818
REACTOME_RNA_POL_I_RNA_POL_III_AND_MITOCHONDRIAL_TRANSCRIPTION	4	114	0.009933321	0.020979021	0.0837212323
REACTOME_JNK_C_JUN_KINASES_PHOSPHORYLATION_AND_ACTIVATION_MEDIATED_BY_ACTIVATED_HUMAN_TAK1	4	16	0.0129446781	0.0609390609	0.1402686599
REACTOME_SHC_MEDIATED_CASCADE	4	28	0.0088647571	0.003996004	0.0393194592
REACTOME_THROMBIN_SIGNALLING_THROUGH_PROTEINASE_ACTIVATED_RECEPTORS_PARS	4	32	0.0080744412	0.006993007	0.0489890544
REACTOME_ENERGY_DEPENDENT_REGULATION_OF_MTOR_BY_LKB1_AMPK	4	17	0.0166705555	0.044955045	0.1212281442
REACTOME_MITOTIC_G2_G2_M_PHASES	4	74	0.0121410041	0.3816183816	0.4423615952
REACTOME_REGULATION_OF_RHEB_GTPASE_ACTIVITY_BY_AMPK	4	10	0.0107091161	0.2637362637	0.3368645175
REACTOME_ACTIVATED_TAK1_MEDIATES_P38_MAPK_ACTIVATION	4	17	0.0137328759	0.0609390609	0.1402686599
REACTOME_DNA_REPAIR	4	105	0.0144032352	0.1118881119	0.1943716661
REACTOME_EFFECTS_OF_PIP2_HYDROLYSIS	4	22	0.0183040584	0.000999001	0.0289373548
REACTOME_RNA_POL_II_PRE_TRANSCRIPTION_EVENTS	4	59	0.0156641414	0.1618381618	0.2414460539
REACTOME_ROLE_OF_DCC_IN_REGULATING_APOPTOSIS	4	10	0.0168878611	0.001998002	0.0289373548
REACTOME_POST_TRANSLATIONAL_PROTEIN_MODIFICATION	4	180	0.0081045979	0.045954046	0.121882233
REACTOME_CHROMOSOME_MAINTENANCE	4	114	0.0093229474	0.013986014	0.0701477511
REACTOME_DEPOSITION_OF_NEW_CENPA_CONTAINING_NUCLEOSOMES_AT_THE_CENTROMERE	4	58	0.0101950209	0.2717282717	0.3420485764
REACTOME_L1CAM_INTERACTIONS	4	83	0.0126119018	0.018981019	0.0802181425
REACTOME_SIGNALING_BY_ILS	4	105	0.0101351521	0.0759240759	0.1586161003
REACTOME_NETRIN1_SIGNALING	4	38	0.0127819329	0.015984016	0.0749214422
REACTOME_METABOLISM_OF_LIPIDS_AND_LIPOPROTEINS	4	463	0.0055996336	0.0799200799	0.163259878
REACTOME_INTERACTION_BETWEEN_L1_AND_ANKYRINS	4	21	0.0132938138	0.016983017	0.0765423388
REACTOME_SIGNAL_TRANSDUCTION_BY_L1	4	34	0.0110232861	0.01998002	0.0822819353
REACTOME_FATTY_ACID_TRIACYLGLYCEROL_AND_KETONE_BODY_METABOLISM	4	167	0.0090043119	0.000999001	0.0289373548
REACTOME_TRANSPORT_OF_VITAMINS_NUCLEOSIDES_AND_RELATED_MOLECULES	4	31	0.0067389903	0.2307692308	0.3072949777
REACTOME_HIGHLY_CALCIUM_PERMEABLE_POSTSYNAPTIC_NICOTINIC_ACETYLCHOLINE_RECEPTORS	4	12	0.0064179506	0.1018981019	0.1860434183
REACTOME_RNA_POL_I_PROMOTER_OPENING	4	56	0.0094371171	0.2657342657	0.3374694271
REACTOME_PRESYNAPTIC_NICOTINIC_ACETYLCHOLINE_RECEPTORS	4	12	0.0037589106	0.1758241758	0.2537932392
REACTOME_ORGANIC_CATION_ANION_ZWITTERION_TRANSPORT	4	13	0.0104589704	0.0689310689	0.1503420437
REACTOME_DCC_MEDIATED_ATTRACTIVE_SIGNALING	4	13	0.0164008502	0.1198801199	0.2022584745
REACTOME_RECYCLING_PATHWAY_OF_L1	4	27	0.0110796034	0.011988012	0.0668941448
REACTOME_SYNTHESIS_OF_SUBSTRATES_IN_N_GLYCAN_BIOSYTHESIS	4	14	0.0094440098	0.2447552448	0.3199690776
REACTOME_RESPIRATORY_ELECTRON_TRANSPORT	4	64	0.0178485397	0.1988011988	0.2743626823
REACTOME_ASPARAGINE_N_LINKED_GLYCOSYLATION	4	80	0.0125679383	0.1408591409	0.2203488259
REACTOME_ASSEMBLY_OF_THE_PRE_REPLICATIVE_COMPLEX	4	57	0.0235293155	0.015984016	0.0749214422
REACTOME_BIOSYNTHESIS_OF_THE_N_GLYCAN_PRECURSOR_DOLICHOL_LIPID_LINKED_OLIGOSACCHARIDE_LLO_AND_TRANSFER_TO_A_NASCENT_PROTEIN	4	28	0.0140767362	0.2887112887	0.3581798375
REACTOME_IL1_SIGNALING	4	38	0.0112989815	0.1148851149	0.1977128346
REACTOME_GLOBAL_GENOMIC_NER_GG_NER	4	33	0.0137060807	0.2077922078	0.2837332159
REACTOME_CGMP_EFFECTS	4	19	0.0155564323	0.000999001	0.0289373548
REACTOME_REGULATION_OF_SIGNALING_BY_CBL	4	18	0.0172300184	0.0719280719	0.1527434674
REACTOME_AMINO_ACID_SYNTHESIS_AND_INTERCONVERSION_TRANSAMINATION	4	16	0.0214797916	0.001998002	0.0289373548
REACTOME_CALNEXIN_CALRETICULIN_CYCLE	4	11	0.0086401166	0.6413586414	0.6732176618
REACTOME_SYNTHESIS_SECRETION_AND_INACTIVATION_OF_GIP	4	13	0.0040034994	0.6003996004	0.6353982635
REACTOME_PASSIVE_TRANSPORT_BY_AQUAPORINS	4	11	0.0135935215	0.023976024	0.0895799852
REACTOME_NEPHRIN_INTERACTIONS	4	19	0.0111265037	0.022977023	0.0873669104
REACTOME_IL_3_5_AND_GM_CSF_SIGNALING	4	43	0.0121169757	0.006993007	0.0489890544
REACTOME_NITRIC_OXIDE_STIMULATES_GUANYLATE_CYCLASE	4	25	0.0131756156	0.000999001	0.0289373548
REACTOME_PLATELET_HOMEOSTASIS	4	75	0.0086032135	0.031968032	0.1045857696
REACTOME_N_GLYCAN_TRIMMING_IN_THE_ER_AND_CALNEXIN_CALRETICULIN_CYCLE	4	13	0.0145698843	0.5084915085	0.5531186113
REACTOME_PLATELET_SENSITIZATION_BY_LDL	4	15	0.0106861239	0.0929070929	0.176894007
REACTOME_AQUAPORIN_MEDIATED_TRANSPORT	4	50	0.0051925772	0.1898101898	0.2665199724
REACTOME_IL_RECEPTOR_SHC_SIGNALING	4	27	0.0094776573	0.015984016	0.0749214422
REACTOME_RAP1_SIGNALLING	4	16	0.009880279	0.037962038	0.1127490021
REACTOME_PLATELET_CALCIUM_HOMEOSTASIS	4	16	0.0118349082	0.000999001	0.0289373548
REACTOME_SIGNAL_REGULATORY_PROTEIN_SIRP_FAMILY_INTERACTIONS	4	12	0.003703603	0.4935064935	0.5386366386
REACTOME_PROSTACYCLIN_SIGNALLING_THROUGH_PROSTACYCLIN_RECEPTOR	4	19	0.0091831765	0.014985015	0.0731654709
REACTOME_GABA_SYNTHESIS_RELEASE_REUPTAKE_AND_DEGRADATION	4	17	0.0274637957	0.0589410589	0.1388940128
REACTOME_INCRETIN_SYNTHESIS_SECRETION_AND_INACTIVATION	4	20	0.0054535446	0.3266733267	0.3917041098
REACTOME_TRANSPORT_OF_ORGANIC_ANIONS	4	11	0.0454734027	0.032967033	0.10650252
REACTOME_SYNTHESIS_SECRETION_AND_INACTIVATION_OF_GLP1	4	17	0.0046106659	0.2707292707	0.341124174
REACTOME_REGULATION_OF_WATER_BALANCE_BY_RENAL_AQUAPORINS	4	43	0.0059145798	0.1338661339	0.2132922702
REACTOME_DESTABILIZATION_OF_MRNA_BY_BRF1	4	17	0.0178450954	0.0849150849	0.1699620256
REACTOME_TRAF6_MEDIATED_IRF7_ACTIVATION	4	30	0.011673176	0.3056943057	0.3713854477
REACTOME_CIRCADIAN_CLOCK	4	52	0.011195671	0.013986014	0.0701477511
REACTOME_TRAF6_MEDIATED_NFKB_ACTIVATION	4	21	0.0108297056	0.027972028	0.0953860954
REACTOME_FACTORS_INVOLVED_IN_MEGAKARYOCYTE_DEVELOPMENT_AND_PLATELET_PRODUCTION	4	125	0.0075414748	0.0769230769	0.1594113282
REACTOME_REGULATION_OF_IFNG_SIGNALING	4	13	0.0096128005	0.1348651349	0.2138267636
REACTOME_GABA_A_RECEPTOR_ACTIVATION	4	12	0.0234102619	0.2917082917	0.3612026782
REACTOME_REGULATION_OF_MRNA_STABILITY_BY_PROTEINS_THAT_BIND_AU_RICH_ELEMENTS	4	81	0.0166369137	0.1148851149	0.1977128346
REACTOME_INHIBITION_OF_VOLTAGE_GATED_CA2_CHANNELS_VIA_GBETA_GAMMA_SUBUNITS	4	25	0.0106037612	0.008991009	0.0568108362
REACTOME_TRAF6_MEDIATED_INDUCTION_OF_NFKB_AND_MAP_KINASES_UPON_TLR7_8_OR_9_ACTIVATION	4	74	0.009570243	0.2697302697	0.3408650173
REACTOME_TRAF3_DEPENDENT_IRF_ACTIVATION_PATHWAY	4	14	0.0077263387	0.1748251748	0.2526341372
REACTOME_GABA_B_RECEPTOR_ACTIVATION	4	38	0.0101628717	0.002997003	0.0348030348
REACTOME_NFKB_ACTIVATION_THROUGH_FADD_RIP1_PATHWAY_MEDIATED_BY_CASPASE_8_AND10	4	12	0.0148389732	0.2157842158	0.2912522033
REACTOME_DESTABILIZATION_OF_MRNA_BY_KSRP	4	17	0.0178079159	0.1188811189	0.2018942849
REACTOME_TRANSPORT_TO_THE_GOLGI_AND_SUBSEQUENT_MODIFICATION	4	33	0.0111908695	0.3796203796	0.4404416466
REACTOME_IRON_UPTAKE_AND_TRANSPORT	4	36	0.0075110031	0.1508491508	0.2306578356
REACTOME_DESTABILIZATION_OF_MRNA_BY_TRISTETRAPROLIN_TTP	4	17	0.0224645803	0.020979021	0.0837212323
REACTOME_INTERFERON_GAMMA_SIGNALING	4	48	0.0096266908	0.2877122877	0.3572843342
REACTOME_N_GLYCAN_ANTENNAE_ELONGATION	4	14	0.0128103184	0.024975025	0.0914568386
REACTOME_ACTIVATION_OF_IRF3_IRF7_MEDIATED_BY_TBK1_IKK_EPSILON	4	13	0.0029023081	0.5854145854	0.6226067662
REACTOME_ION_TRANSPORT_BY_P_TYPE_ATPASES	4	33	0.0107087929	0.0589410589	0.1388940128
REACTOME_INTERFERON_ALPHA_BETA_SIGNALING	4	57	0.0080903654	0.6303696304	0.6633032274
REACTOME_ADVANCED_GLYCOSYLATION_ENDPRODUCT_RECEPTOR_SIGNALING	4	13	0.0050727336	0.023976024	0.0895799852
REACTOME_GABA_RECEPTOR_ACTIVATION	4	52	0.0111461778	0.001998002	0.0289373548
REACTOME_KINESINS	4	24	0.020590822	0.000999001	0.0289373548
REACTOME_N_GLYCAN_ANTENNAE_ELONGATION_IN_THE_MEDIAL_TRANS_GOLGI	4	18	0.0155721239	0.012987013	0.0686076219
REACTOME_REGULATION_OF_IFNA_SIGNALING	4	24	0.0114732562	0.7732267732	0.7916515573
REACTOME_INTERFERON_SIGNALING	4	142	0.0088084923	0.1118881119	0.1943716661
REACTOME_NEGATIVE_REGULATORS_OF_RIG_I_MDA5_SIGNALING	4	30	0.0130295115	0.1478521479	0.2274241272
REACTOME_NFKB_AND_MAP_KINASES_ACTIVATION_MEDIATED_BY_TLR4_SIGNALING_REPERTOIRE	4	70	0.01024747	0.0849150849	0.1699620256
REACTOME_TRANSFERRIN_ENDOCYTOSIS_AND_RECYCLING	4	25	0.0092084455	0.028971029	0.0972491051
REACTOME_DSCAM_INTERACTIONS	4	11	0.0078419067	0.011988012	0.0668941448
REACTOME_ION_CHANNEL_TRANSPORT	4	54	0.0116260897	0.018981019	0.0802181425
REACTOME_DESTABILIZATION_OF_MRNA_BY_AUF1_HNRNP_D0	4	50	0.0170964923	0.3016983017	0.3689650008
REACTOME_TRAF6_MEDIATED_INDUCTION_OF_TAK1_COMPLEX	4	13	0.0061881034	0.0619380619	0.1415570245
REACTOME_RIG_I_MDA5_MEDIATED_INDUCTION_OF_IFN_ALPHA_BETA_PATHWAYS	4	72	0.0090602966	0.1248751249	0.2071609214
REACTOME_IKK_COMPLEX_RECRUITMENT_MEDIATED_BY_RIP1	4	10	0.0076805665	0.1168831169	0.1995527651
REACTOME_LIGAND_GATED_ION_CHANNEL_TRANSPORT	4	21	0.0142218229	0.4335664336	0.4851277195
REACTOME_FORMATION_OF_INCISION_COMPLEX_IN_GG_NER	4	21	0.0127065994	0.0849150849	0.1699620256
REACTOME_TRANSCRIPTIONAL_REGULATION_OF_WHITE_ADIPOCYTE_DIFFERENTIATION	4	72	0.0074352071	0.2937062937	0.3629793026
REACTOME_ENDOSOMAL_SORTING_COMPLEX_REQUIRED_FOR_TRANSPORT_ESCRT	4	25	0.0233595565	0.024975025	0.0914568386
REACTOME_MEIOTIC_RECOMBINATION	4	79	0.0088533428	0.0879120879	0.1714352214
REACTOME_IL_2_SIGNALING	4	41	0.0094838791	0.0579420579	0.1375456956
REACTOME_IL_6_SIGNALING	4	10	0.0164087489	0.1068931069	0.1913683539
REACTOME_PLATELET_AGGREGATION_PLUG_FORMATION	4	35	0.007827114	0.025974026	0.093001443
REACTOME_SIGNALING_BY_NOTCH	4	99	0.010837233	0.013986014	0.0701477511
REACTOME_LAGGING_STRAND_SYNTHESIS	4	19	0.010647362	0.5344655345	0.5765071748
REACTOME_INTRINSIC_PATHWAY	4	16	0.002752828	0.5174825175	0.5591240277
REACTOME_INHIBITION_OF_REPLICATION_INITIATION_OF_DAMAGED_DNA_BY_RB1_E2F1	4	12	0.009940637	0.2107892108	0.2860076765
REACTOME_ETHANOL_OXIDATION	4	10	0.0118476528	0.0629370629	0.1430791431
REACTOME_SYNTHESIS_OF_VERY_LONG_CHAIN_FATTY_ACYL_COAS	4	14	0.0029556884	0.8131868132	0.8279603493
REACTOME_DNA_REPLICATION	4	182	0.0141686667	0.0619380619	0.1415570245
REACTOME_CLEAVAGE_OF_GROWING_TRANSCRIPT_IN_THE_TERMINATION_REGION_	4	34	0.0268348165	0.040959041	0.1168057606
REACTOME_PKB_MEDIATED_EVENTS	4	28	0.0139969851	0.041958042	0.118087153
REACTOME_E2F_MEDIATED_REGULATION_OF_DNA_REPLICATION	4	27	0.0109529407	0.6893106893	0.7182873715
REACTOME_METABOLISM_OF_CARBOHYDRATES	4	234	0.0051527966	0.7132867133	0.7414730431
REACTOME_HORMONE_SENSITIVE_LIPASE_HSL_MEDIATED_TRIACYLGLYCEROL_HYDROLYSIS	4	12	0.0054499125	0.003996004	0.0393194592
REACTOME_SIGNALING_BY_INSULIN_RECEPTOR	4	105	0.0086748275	0.001998002	0.0289373548
REACTOME_SIGNAL_ATTENUATION	4	13	0.0101095248	0.034965035	0.1093930342
REACTOME_PURINE_METABOLISM	4	33	0.0057482419	0.3656343656	0.4269046171
REACTOME_SOS_MEDIATED_SIGNALLING	4	14	0.0121047421	0.013986014	0.0701477511
REACTOME_RNA_POL_III_TRANSCRIPTION_INITIATION_FROM_TYPE_3_PROMOTER	4	26	0.011291925	0.4685314685	0.5179563147
REACTOME_APOPTOSIS	4	141	0.0103855147	0.027972028	0.0953860954
REACTOME_LIPID_DIGESTION_MOBILIZATION_AND_TRANSPORT	4	45	0.0075484909	0.004995005	0.0429237429
REACTOME_HEMOSTASIS	4	444	0.0058466403	0.015984016	0.0749214422
REACTOME_INFLUENZA_LIFE_CYCLE	4	136	0.0146185153	0.1478521479	0.2274241272
REACTOME_INFLUENZA_VIRAL_RNA_TRANSCRIPTION_AND_REPLICATION	4	102	0.0161298693	0.037962038	0.1127490021
REACTOME_NEP_NS2_INTERACTS_WITH_THE_CELLULAR_EXPORT_MACHINERY	4	27	0.0197398793	0.3026973027	0.3691360673
REACTOME_HIV_INFECTION	4	192	0.0128284571	0.1228771229	0.2059669849
REACTOME_TRANSPORT_OF_RIBONUCLEOPROTEINS_INTO_THE_HOST_NUCLEUS	4	27	0.0174242765	0.4465534466	0.4974999072
REACTOME_HIV_LIFE_CYCLE	4	114	0.0146388615	0.1418581419	0.2211065839
REACTOME_ABORTIVE_ELONGATION_OF_HIV1_TRANSCRIPT_IN_THE_ABSENCE_OF_TAT	4	23	0.0216057665	0.0599400599	0.1394634247
REACTOME_EARLY_PHASE_OF_HIV_LIFE_CYCLE	4	13	0.0047634426	0.6403596404	0.6727168512
REACTOME_HOST_INTERACTIONS_OF_HIV_FACTORS	4	119	0.0158100818	0.0529470529	0.1312475986
REACTOME_RNA_POL_III_TRANSCRIPTION_TERMINATION	4	19	0.0121394489	0.2647352647	0.3368645175
REACTOME_RESPIRATORY_ELECTRON_TRANSPORT_ATP_SYNTHESIS_BY_CHEMIOSMOTIC_COUPLING_AND_HEAT_PRODUCTION_BY_UNCOUPLING_PROTEINS_	4	80	0.0150311779	0.2167832168	0.2913801527
REACTOME_FORMATION_OF_THE_HIV1_EARLY_ELONGATION_COMPLEX	4	33	0.0160857218	0.1688311688	0.2478626157
REACTOME_RAF_MAP_KINASE_CASCADE	4	10	0.0074075183	0.017982018	0.0785722752
REACTOME_VIRAL_MESSENGER_RNA_SYNTHESIS	4	14	0.0109121151	0.4335664336	0.4851277195
REACTOME_LATE_PHASE_OF_HIV_LIFE_CYCLE	4	101	0.0152554437	0.3016983017	0.3689650008
REACTOME_SHC_MEDIATED_SIGNALLING	4	15	0.0097077911	0.044955045	0.1212281442
REACTOME_INTERACTIONS_OF_VPR_WITH_HOST_CELLULAR_PROTEINS	4	32	0.0194664746	0.1218781219	0.2048251618
REACTOME_FORMATION_OF_ATP_BY_CHEMIOSMOTIC_COUPLING	4	13	0.0238133879	0.0659340659	0.1462805697
REACTOME_APC_C_CDH1_MEDIATED_DEGRADATION_OF_CDC20_AND_OTHER_APC_C_CDH1_TARGETED_PROTEINS_IN_LATE_MITOSIS_EARLY_G1	4	64	0.0186545588	0.1658341658	0.2451378896
REACTOME_ACTIVATION_OF_ATR_IN_RESPONSE_TO_REPLICATION_STRESS	4	29	0.0171299896	0.5814185814	0.6188675074
REACTOME_UNWINDING_OF_DNA	4	11	0.0259924027	0.1308691309	0.2108628871
REACTOME_APC_C_CDC20_MEDIATED_DEGRADATION_OF_MITOTIC_PROTEINS	4	65	0.0205364383	0.027972028	0.0953860954
REACTOME_GLUCURONIDATION	4	17	0.1464483411	0.1968031968	0.2724804733
REACTOME_AUTODEGRADATION_OF_CDH1_BY_CDH1_APC_C	4	56	0.0196759561	0.1078921079	0.1915605056
REACTOME_MYD88_MAL_CASCADE_INITIATED_ON_PLASMA_MEMBRANE	4	80	0.0093813839	0.2307692308	0.3072949777
REACTOME_INNATE_IMMUNE_SYSTEM	4	259	0.0060040586	0.2477522478	0.3219280719
REACTOME_REGULATION_OF_GLUCOKINASE_BY_GLUCOKINASE_REGULATORY_PROTEIN	4	27	0.0147562387	0.2647352647	0.3368645175
REACTOME_MITOTIC_PROMETAPHASE	4	86	0.0174025922	0.001998002	0.0289373548
REACTOME_APC_C_CDC20_MEDIATED_DEGRADATION_OF_CYCLIN_B	4	19	0.0153062467	0.037962038	0.1127490021
REACTOME_SCF_BETA_TRCP_MEDIATED_DEGRADATION_OF_EMI1	4	49	0.0190819002	0.1088911089	0.1922748484
REACTOME_LIPOPROTEIN_METABOLISM	4	28	0.0047732288	0.1308691309	0.2108628871
REACTOME_G1_S_SPECIFIC_TRANSCRIPTION	4	16	0.0104208294	0.3346653347	0.3986909578
REACTOME_THE_ROLE_OF_NEF_IN_HIV1_REPLICATION_AND_DISEASE_PATHOGENESIS	4	26	0.0058705918	0.7702297702	0.7904666989
REACTOME_CHYLOMICRON_MEDIATED_LIPID_TRANSPORT	4	16	0.0019692351	0.6973026973	0.7260284142
REACTOME_SIGNALING_BY_TGF_BETA_RECEPTOR_COMPLEX	4	60	0.0107403845	0.3926073926	0.4502410401
REACTOME_CONVERSION_FROM_APC_C_CDC20_TO_APC_C_CDH1_IN_LATE_ANAPHASE	4	16	0.0113707564	0.1018981019	0.1860434183
REACTOME_ACTIVATED_TLR4_SIGNALLING	4	90	0.0096125171	0.1158841159	0.1989009659
REACTOME_IMMUNE_SYSTEM	4	868	0.0048566779	0.1958041958	0.2719737159
REACTOME_PHOSPHORYLATION_OF_THE_APC_C	4	17	0.0173771714	0.017982018	0.0785722752
REACTOME_CYTOSOLIC_SULFONATION_OF_SMALL_MOLECULES	4	13	0.0072666362	0.3856143856	0.4457909803
REACTOME_GLUTATHIONE_CONJUGATION	4	23	0.0072563872	0.0869130869	0.1702598314
REACTOME_COMPLEMENT_CASCADE	4	29	0.0067450631	0.2407592408	0.3169955683
REACTOME_PHASE_II_CONJUGATION	4	67	0.0047157718	0.7822177822	0.7995866148
REACTOME_MTORC1_MEDIATED_SIGNALLING	4	11	0.0183692746	0.000999001	0.0289373548
REACTOME_TOLL_RECEPTOR_CASCADES	4	113	0.0100334048	0.040959041	0.1168057606
REACTOME_ACTIVATION_OF_BH3_ONLY_PROTEINS	4	16	0.0083442204	0.1058941059	0.1898435362
REACTOME_GLUCOSE_METABOLISM	4	64	0.0082711033	0.3786213786	0.4396783397
REACTOME_RNA_POL_III_CHAIN_ELONGATION	4	17	0.0103406402	0.4205794206	0.4738871269
REACTOME_VOLTAGE_GATED_POTASSIUM_CHANNELS	4	43	0.0094068676	0.1018981019	0.1860434183
REACTOME_ADAPTIVE_IMMUNE_SYSTEM	4	493	0.0068352012	0.0519480519	0.1302743949
REACTOME_NOD1_2_SIGNALING_PATHWAY	4	29	0.01619915	0.001998002	0.0289373548
REACTOME_CYTOKINE_SIGNALING_IN_IMMUNE_SYSTEM	4	251	0.0077492635	0.0829170829	0.1675236989
REACTOME_MEIOTIC_SYNAPSIS	4	69	0.0082785445	0.0799200799	0.163259878
REACTOME_ANTIGEN_PRESENTATION_FOLDING_ASSEMBLY_AND_PEPTIDE_LOADING_OF_CLASS_I_MHC	4	15	0.0156266975	0.1938061938	0.2706567539
REACTOME_THE_NLRP3_INFLAMMASOME	4	11	0.003477876	0.4185814186	0.4724618639
REACTOME_CLASS_I_MHC_MEDIATED_ANTIGEN_PROCESSING_PRESENTATION	4	229	0.0092119493	0.1358641359	0.2151460333
REACTOME_NONSENSE_MEDIATED_DECAY_ENHANCED_BY_THE_EXON_JUNCTION_COMPLEX	4	105	0.0151071689	0.2087912088	0.2844945752
REACTOME_PIP3_ACTIVATES_AKT_SIGNALING	4	27	0.0117815257	0.0949050949	0.1793734125
REACTOME_ANTIGEN_PROCESSING_UBIQUITINATION_PROTEASOME_DEGRADATION	4	197	0.0113844842	0.048951049	0.1259439164
REACTOME_TANDEM_PORE_DOMAIN_POTASSIUM_CHANNELS	4	12	0.0098988748	0.00999001	0.0601734714
REACTOME_INFLAMMASOMES	4	16	0.005757133	0.1738261738	0.2520381755
REACTOME_POTASSIUM_CHANNELS	4	98	0.0098978795	0.008991009	0.0568108362
REACTOME_NUCLEOTIDE_BINDING_DOMAIN_LEUCINE_RICH_REPEAT_CONTAINING_RECEPTOR_NLR_SIGNALING_PATHWAYS	4	44	0.0095195484	0.2427572428	0.3183256215
REACTOME_INWARDLY_RECTIFYING_K_CHANNELS	4	31	0.0092336482	0.005994006	0.0471114252
REACTOME_AMYLOIDS	4	76	0.0069871775	0.2247752248	0.3008673569
REACTOME_PACKAGING_OF_TELOMERE_ENDS	4	46	0.0101681605	0.026973027	0.0937149104
REACTOME_TELOMERE_MAINTENANCE	4	73	0.009790258	0.1018981019	0.1860434183
REACTOME_PLATELET_ACTIVATION_SIGNALING_AND_AGGREGATION	4	193	0.0085296738	0.001998002	0.0289373548
REACTOME_REMOVAL_OF_THE_FLAP_INTERMEDIATE_FROM_THE_C_STRAND	4	10	0.0051071753	0.6793206793	0.7101738489
REACTOME_APC_CDC20_MEDIATED_DEGRADATION_OF_NEK2A	4	21	0.0174255826	0.038961039	0.113879318
REACTOME_INITIAL_TRIGGERING_OF_COMPLEMENT	4	13	0.0021685275	0.4895104895	0.5347279839
REACTOME_EXTENSION_OF_TELOMERES	4	27	0.0102892176	0.7432567433	0.7682902502
REACTOME_G2_M_CHECKPOINTS	4	35	0.0170320766	0.3656343656	0.4269046171
REACTOME_S_PHASE	4	100	0.0193449626	0.026973027	0.0937149104
REACTOME_SCFSKP2_MEDIATED_DEGRADATION_OF_P27_P21	4	53	0.0189469603	0.0509490509	0.1285192303
REACTOME_TRYPTOPHAN_CATABOLISM	4	11	0.0087864032	0.1098901099	0.1929814055
REACTOME_DNA_STRAND_ELONGATION	4	30	0.0162807752	0.4745254745	0.5218970449
REACTOME_RESOLUTION_OF_AP_SITES_VIA_THE_SINGLE_NUCLEOTIDE_REPLACEMENT_PATHWAY	4	12	0.0125716535	0.1598401598	0.2392961278
REACTOME_FGFR_LIGAND_BINDING_AND_ACTIVATION	4	22	0.0103610066	0.006993007	0.0489890544
REACTOME_CHOLESTEROL_BIOSYNTHESIS	4	21	0.0156352946	0.5054945055	0.5503229878
REACTOME_GAP_JUNCTION_TRAFFICKING	4	27	0.008200519	0.004995005	0.0429237429
REACTOME_FGFR2C_LIGAND_BINDING_AND_ACTIVATION	4	12	0.0073722515	0.1488511489	0.2281440319
REACTOME_METABOLISM_OF_PORPHYRINS	4	14	0.0125009829	0.012987013	0.0686076219
REACTOME_FGFR4_LIGAND_BINDING_AND_ACTIVATION	4	12	0.0096826519	0.3136863137	0.3800203556
REACTOME_VIF_MEDIATED_DEGRADATION_OF_APOBEC3G	4	49	0.0199860774	0.1908091908	0.2676311719
REACTOME_SIGNALING_BY_FGFR	4	108	0.0106910837	0.002997003	0.0348030348
REACTOME_FGFR1_LIGAND_BINDING_AND_ACTIVATION	4	14	0.0159229803	0.3056943057	0.3713854477
REACTOME_GAP_JUNCTION_ASSEMBLY	4	18	0.0044348559	0.0719280719	0.1527434674
REACTOME_SYNTHESIS_OF_GLYCOSYLPHOSPHATIDYLINOSITOL_GPI	4	17	0.0127491933	0.1888111888	0.2656960943
REACTOME_RNA_POL_I_TRANSCRIPTION_INITIATION	4	24	0.0112251597	0.6053946054	0.6401588567
REACTOME_PYRIMIDINE_METABOLISM	4	24	0.0078354684	0.035964036	0.1111694061
REACTOME_INTRINSIC_PATHWAY_FOR_APOPTOSIS	4	29	0.0102947721	0.038961039	0.113879318
REACTOME_PI3K_CASCADE	4	68	0.0075725565	0.008991009	0.0568108362
REACTOME_APOPTOTIC_EXECUTION_PHASE	4	50	0.0095276524	0.00999001	0.0601734714
REACTOME_SHC_RELATED_EVENTS	4	17	0.0104786592	0.026973027	0.0937149104
NABA_COLLAGENS	4	42	0.006364704	0.028971029	0.0972491051
NABA_ECM_GLYCOPROTEINS	4	187	0.0050669083	0.007992008	0.0531015376
NABA_ECM_REGULATORS	4	230	0.0044384031	0.038961039	0.113879318
NABA_ECM_AFFILIATED	4	160	0.0045347991	0.0529470529	0.1312475986
NABA_PROTEOGLYCANS	4	35	0.0104073932	0.001998002	0.0289373548
NABA_SECRETED_FACTORS	4	331	0.0036130612	0.0649350649	0.145567476
NABA_CORE_MATRISOME	4	264	0.0046396776	0.024975025	0.0914568386
NABA_MATRISOME_ASSOCIATED	4	721	0.0029799432	0.034965035	0.1093930342
NABA_BASEMENT_MEMBRANES	4	39	0.0079286947	0.0869130869	0.1702598314
NABA_MATRISOME	4	985	0.0029981879	0.006993007	0.0489890544
